# Supplementary material for: Kinetic resolution of racemic 2-substituted 1,2-dihydroquinolines via asymmetric Cu-catalyzed borylation
Source: Chem Sci. 2017 Apr 19;8(6):4558–64. doi: 10.1039/c7sc01556a (PMC5590099; doi:10.1039/c7sc01556a)
Supplement: Supplementary file 2 [file SC-008-C7SC01556A-s002.cif]

# Electronic Supplementary Material (ESI) for Chemical Science.
# This journal is © The Royal Society of Chemistry 2017

####################################################################### 
# 
# This file contains crystal structure data downloaded from the 
# Cambridge Structural Database (CSD) hosted by the Cambridge 
# Crystallographic Data Centre (CCDC).
# 
# Full information about CCDC data access policies and citation 
# guidelines are available at http://www.ccdc.cam.ac.uk/access/V1 
# 
# Audit and citation data items may have been added by the CCDC. 
# Please retain this information to preserve the provenance of 
# this file and to allow appropriate attribution of the data. 
# 
#######################################################################

data_1b
_audit_block_doi                 10.5517/ccdc.csd.cc1nsd50
_database_code_depnum_ccdc_archive 'CCDC 1542782'
_audit_update_record             
;
2017-04-07 deposited with the CCDC.
2017-04-18 downloaded from the CCDC.
;
_audit_creation_date             2017-03-28
_audit_creation_method           
;
Olex2 1.2
(compiled 2015.09.30 svn.r3233 for OlexSys, GUI svn.r5103)
;
_chemical_name_common            ?
_chemical_name_systematic        ?
_chemical_formula_moiety         'C26 H19 N O2'
_chemical_formula_sum            'C26 H19 N O2'
_chemical_formula_weight         377.42
_chemical_absolute_configuration ad
_chemical_melting_point          ?
_chemical_oxdiff_formula         c1h1n1o1B1
loop_
_atom_type_symbol
_atom_type_description
_atom_type_scat_dispersion_real
_atom_type_scat_dispersion_imag
_atom_type_scat_source
C C 0.0181 0.0091 'International Tables Vol C Tables 4.2.6.8 and 6.1.1.4'
H H 0.0000 0.0000 'International Tables Vol C Tables 4.2.6.8 and 6.1.1.4'
N N 0.0311 0.0180 'International Tables Vol C Tables 4.2.6.8 and 6.1.1.4'
O O 0.0492 0.0322 'International Tables Vol C Tables 4.2.6.8 and 6.1.1.4'

_shelx_space_group_comment       
;
The symmetry employed for this shelxl refinement is uniquely defined
by the following loop, which should always be used as a source of
symmetry information in preference to the above space-group names.
They are only intended as comments.
;
_space_group_crystal_system      orthorhombic
_space_group_IT_number           19
_space_group_name_H-M_alt        'P 21 21 21'
_space_group_name_Hall           'P 2ac 2ab'
loop_
_space_group_symop_operation_xyz
'x, y, z'
'-x+1/2, -y, z+1/2'
'-x, y+1/2, -z+1/2'
'x+1/2, -y+1/2, -z'

_cell_length_a                   7.65703(12)
_cell_length_b                   9.51508(16)
_cell_length_c                   26.1253(4)
_cell_angle_alpha                90
_cell_angle_beta                 90
_cell_angle_gamma                90
_cell_volume                     1903.42(5)
_cell_formula_units_Z            4
_cell_measurement_reflns_used    3749
_cell_measurement_temperature    100.01(10)
_cell_measurement_theta_max      73.0260
_cell_measurement_theta_min      4.9240
_shelx_estimated_absorpt_T_max   ?
_shelx_estimated_absorpt_T_min   ?
_exptl_absorpt_coefficient_mu    0.658
_exptl_absorpt_correction_T_max  1.00000
_exptl_absorpt_correction_T_min  0.83793
_exptl_absorpt_correction_type   multi-scan
_exptl_absorpt_process_details   
;
CrysAlisPro 1.171.38.46 (Rigaku Oxford Diffraction, 2015)
Empirical absorption correction using spherical harmonics,
 implemented in SCALE3 ABSPACK scaling algorithm.
;
_exptl_absorpt_special_details   ?
_exptl_crystal_colour            colourless
_exptl_crystal_colour_primary    colourless
_exptl_crystal_density_diffrn    1.317
_exptl_crystal_density_meas      ?
_exptl_crystal_density_method    ?
_exptl_crystal_description       block
_exptl_crystal_F_000             792
_exptl_crystal_size_max          0.3
_exptl_crystal_size_mid          0.25
_exptl_crystal_size_min          0.15
_exptl_transmission_factor_max   ?
_exptl_transmission_factor_min   ?
_diffrn_reflns_av_R_equivalents  0.0167
_diffrn_reflns_av_unetI/netI     0.0265
_diffrn_reflns_Laue_measured_fraction_full 0.998
_diffrn_reflns_Laue_measured_fraction_max 0.973
_diffrn_reflns_limit_h_max       8
_diffrn_reflns_limit_h_min       -9
_diffrn_reflns_limit_k_max       6
_diffrn_reflns_limit_k_min       -11
_diffrn_reflns_limit_l_max       12
_diffrn_reflns_limit_l_min       -32
_diffrn_reflns_number            5060
_diffrn_reflns_point_group_measured_fraction_full 0.902
_diffrn_reflns_point_group_measured_fraction_max 0.864
_diffrn_reflns_theta_full        67.684
_diffrn_reflns_theta_max         73.346
_diffrn_reflns_theta_min         4.947
_diffrn_ambient_environment      N~2~
_diffrn_ambient_temperature      100.01(10)
_diffrn_detector                 'CCD plate'
_diffrn_detector_area_resol_mean 5.3127
_diffrn_detector_type            AtlasS2
_diffrn_measured_fraction_theta_full 0.998
_diffrn_measured_fraction_theta_max 0.973
_diffrn_measurement_details      
;
List of Runs (angles in degrees, time in seconds):

  # Type    Start    End  Width  t~exp~   \w     \q     \k     \f   Frames
#--------------------------------------------------------------------------
  1  \w    -66.00  32.00   1.00    1.00    --  -41.49  37.00 -30.00   98
  2  \w    -32.00  -5.00   1.00    1.00    --  -41.49 125.00 -30.00   27
  3  \w     83.00 174.00   1.00    1.00    --  107.52  45.00  90.00   91
  4  \w    109.00 176.00   1.00    1.00    --  107.52 125.00  90.00   67
  5  \w     83.00 140.00   1.00    1.00    --  107.52 -77.00 -60.00   57
  6  \w     54.00 114.00   1.00    1.00    --  107.52-125.00 -90.00   60
  7  \w     30.00  76.00   1.00    1.00    --   41.49-125.00 -60.00   46
;
_diffrn_measurement_device       'four-circle diffractometer'
_diffrn_measurement_device_type  'SuperNova, Dual, Cu at zero, AtlasS2'
_diffrn_measurement_method       '\w scans'
_diffrn_orient_matrix_type       
'CrysAlisPro convention (1999,Acta A55,543-557)'
_diffrn_orient_matrix_UB_11      0.0961333000
_diffrn_orient_matrix_UB_12      0.0528772000
_diffrn_orient_matrix_UB_13      -0.0481138000
_diffrn_orient_matrix_UB_21      0.1725594000
_diffrn_orient_matrix_UB_22      0.0046699000
_diffrn_orient_matrix_UB_23      0.0302603000
_diffrn_orient_matrix_UB_31      0.0384374000
_diffrn_orient_matrix_UB_32      -0.1529268000
_diffrn_orient_matrix_UB_33      -0.0157014000
_diffrn_radiation_monochromator  mirror
_diffrn_radiation_probe          x-ray
_diffrn_radiation_type           CuK\a
_diffrn_radiation_wavelength     1.54184
_diffrn_source                   'micro-focus sealed X-ray tube'
_diffrn_source_type              'SuperNova (Cu) X-ray Source'
_reflns_Friedel_coverage         0.533
_reflns_Friedel_fraction_full    0.767
_reflns_Friedel_fraction_max     0.714
_reflns_number_gt                3192
_reflns_number_total             3309
_reflns_odcompleteness_completeness 99.80
_reflns_odcompleteness_iscentric 1
_reflns_odcompleteness_theta     67.13
_reflns_special_details          
;
 Reflections were merged by SHELXL according to the crystal
 class for the calculation of statistics and refinement.
 
 _reflns_Friedel_fraction is defined as the number of unique
 Friedel pairs measured divided by the number that would be
 possible theoretically, ignoring centric projections and
 systematic absences.
;
_reflns_threshold_expression     'I > 2\s(I)'
_computing_cell_refinement       'CrysAlisPro 1.171.38.46 (Rigaku OD, 2015)'
_computing_data_collection       'CrysAlisPro 1.171.38.46 (Rigaku OD, 2015)'
_computing_data_reduction        'CrysAlisPro 1.171.38.46 (Rigaku OD, 2015)'
_computing_molecular_graphics    'Olex2 (Dolomanov et al., 2009)'
_computing_publication_material  'Olex2 (Dolomanov et al., 2009)'
_computing_structure_refinement  'ShelXL (Sheldrick, 2015)'
_computing_structure_solution    'ShelXT (Sheldrick, 2015)'
_refine_diff_density_max         0.132
_refine_diff_density_min         -0.200
_refine_diff_density_rms         0.043
_refine_ls_abs_structure_details 
;
 Flack x determined using 1096 quotients [(I+)-(I-)]/[(I+)+(I-)]
 (Parsons, Flack and Wagner, Acta Cryst. B69 (2013) 249-259).
;
_refine_ls_abs_structure_Flack   0.13(11)
_refine_ls_extinction_coef       .
_refine_ls_extinction_method     none
_refine_ls_goodness_of_fit_ref   1.090
_refine_ls_hydrogen_treatment    constr
_refine_ls_matrix_type           full
_refine_ls_number_parameters     262
_refine_ls_number_reflns         3309
_refine_ls_number_restraints     0
_refine_ls_R_factor_all          0.0298
_refine_ls_R_factor_gt           0.0286
_refine_ls_restrained_S_all      1.090
_refine_ls_shift/su_max          0.001
_refine_ls_shift/su_mean         0.000
_refine_ls_structure_factor_coef Fsqd
_refine_ls_weighting_details     
'w=1/[\s^2^(Fo^2^)+(0.0356P)^2^+0.2784P] where P=(Fo^2^+2Fc^2^)/3'
_refine_ls_weighting_scheme      calc
_refine_ls_wR_factor_gt          0.0703
_refine_ls_wR_factor_ref         0.0710
_refine_special_details          ?
_olex2_refinement_description    
;
1. Fixed Uiso
 At 1.2 times of:
  All C(H) groups
2.a Ternary CH refined with riding coordinates:
 C9(H9)
2.b Aromatic/amide H refined with riding coordinates:
 C2(H2), C3(H3), C4(H4), C5(H5), C7(H7), C8(H8), C11(H11), C12(H12), C13(H13),
 C15(H15), C16(H16), C17(H17), C18(H18), C22(H22), C23(H23), C24(H24), C25(H25),
  C26(H26)
;
_atom_sites_solution_hydrogens   geom
_atom_sites_solution_primary     ?
_atom_sites_solution_secondary   ?
loop_
_atom_site_label
_atom_site_type_symbol
_atom_site_fract_x
_atom_site_fract_y
_atom_site_fract_z
_atom_site_U_iso_or_equiv
_atom_site_adp_type
_atom_site_occupancy
_atom_site_site_symmetry_order
_atom_site_calc_flag
_atom_site_refinement_flags_posn
_atom_site_refinement_flags_adp
_atom_site_refinement_flags_occupancy
_atom_site_disorder_assembly
_atom_site_disorder_group
O1 O 0.82289(16) 0.49253(12) 0.66606(5) 0.0206(3) Uani 1 1 d . . . . .
O2 O 0.60015(15) 0.34423(12) 0.64722(5) 0.0189(3) Uani 1 1 d . . . . .
N1 N 0.56187(18) 0.58317(15) 0.64358(5) 0.0140(3) Uani 1 1 d . . . . .
C1 C 0.6296(2) 0.72025(17) 0.65459(6) 0.0143(3) Uani 1 1 d . . . . .
C2 C 0.7824(2) 0.76974(18) 0.63232(6) 0.0166(4) Uani 1 1 d . . . . .
H2 H 0.8443 0.7141 0.6093 0.020 Uiso 1 1 calc R . . . .
C3 C 0.8418(2) 0.90383(19) 0.64488(7) 0.0187(3) Uani 1 1 d . . . . .
H3 H 0.9447 0.9373 0.6304 0.022 Uiso 1 1 calc R . . . .
C4 C 0.7491(2) 0.98804(19) 0.67877(7) 0.0193(4) Uani 1 1 d . . . . .
H4 H 0.7889 1.0778 0.6866 0.023 Uiso 1 1 calc R . . . .
C5 C 0.5972(2) 0.93772(18) 0.70074(6) 0.0181(4) Uani 1 1 d . . . . .
H5 H 0.5354 0.9940 0.7235 0.022 Uiso 1 1 calc R . . . .
C6 C 0.5357(2) 0.80307(18) 0.68911(6) 0.0153(3) Uani 1 1 d . . . . .
C7 C 0.3745(2) 0.74724(18) 0.71107(6) 0.0173(3) Uani 1 1 d . . . . .
H7 H 0.3291 0.7867 0.7408 0.021 Uiso 1 1 calc R . . . .
C8 C 0.2924(2) 0.64029(19) 0.68879(6) 0.0165(3) Uani 1 1 d . . . . .
H8 H 0.1874 0.6080 0.7023 0.020 Uiso 1 1 calc R . . . .
C9 C 0.3680(2) 0.57071(18) 0.64168(6) 0.0141(3) Uani 1 1 d . . . . .
H9 H 0.3390 0.4705 0.6434 0.017 Uiso 1 1 calc R . . . .
C10 C 0.2904(2) 0.62901(18) 0.59196(6) 0.0145(3) Uani 1 1 d . . . . .
C11 C 0.2320(2) 0.76560(19) 0.58967(7) 0.0173(4) Uani 1 1 d . . . . .
H11 H 0.2466 0.8235 0.6180 0.021 Uiso 1 1 calc R . . . .
C12 C 0.1503(2) 0.82041(19) 0.54547(6) 0.0206(4) Uani 1 1 d . . . . .
H12 H 0.1177 0.9145 0.5443 0.025 Uiso 1 1 calc R . . . .
C13 C 0.1193(2) 0.7353(2) 0.50445(7) 0.0199(4) Uani 1 1 d . . . . .
H13 H 0.0600 0.7704 0.4761 0.024 Uiso 1 1 calc R . . . .
C14 C 0.1770(2) 0.59377(19) 0.50472(6) 0.0168(3) Uani 1 1 d . . . . .
C15 C 0.1441(2) 0.50384(19) 0.46229(6) 0.0195(4) Uani 1 1 d . . . . .
H15 H 0.0777 0.5366 0.4350 0.023 Uiso 1 1 calc R . . . .
C16 C 0.2086(2) 0.3702(2) 0.46104(7) 0.0222(4) Uani 1 1 d . . . . .
H16 H 0.1863 0.3125 0.4331 0.027 Uiso 1 1 calc R . . . .
C17 C 0.3093(2) 0.31992(19) 0.50241(7) 0.0222(4) Uani 1 1 d . . . . .
H17 H 0.3564 0.2299 0.5010 0.027 Uiso 1 1 calc R . . . .
C18 C 0.3387(2) 0.40220(19) 0.54468(6) 0.0180(3) Uani 1 1 d . . . . .
H18 H 0.4042 0.3667 0.5717 0.022 Uiso 1 1 calc R . . . .
C19 C 0.2707(2) 0.54062(18) 0.54778(6) 0.0153(3) Uani 1 1 d . . . . .
C20 C 0.6550(2) 0.46232(18) 0.65158(6) 0.0149(3) Uani 1 1 d . . . . .
C21 C 0.9385(2) 0.37832(17) 0.66908(7) 0.0160(3) Uani 1 1 d . . . . .
C22 C 0.9961(2) 0.31332(18) 0.62490(7) 0.0200(4) Uani 1 1 d . . . . .
H22 H 0.9539 0.3408 0.5931 0.024 Uiso 1 1 calc R . . . .
C23 C 1.1184(2) 0.20611(19) 0.62907(8) 0.0247(4) Uani 1 1 d . . . . .
H23 H 1.1582 0.1608 0.5998 0.030 Uiso 1 1 calc R . . . .
C24 C 1.1815(2) 0.1662(2) 0.67667(8) 0.0278(4) Uani 1 1 d . . . . .
H24 H 1.2630 0.0942 0.6792 0.033 Uiso 1 1 calc R . . . .
C25 C 1.1231(2) 0.2336(2) 0.72038(8) 0.0251(4) Uani 1 1 d . . . . .
H25 H 1.1656 0.2068 0.7523 0.030 Uiso 1 1 calc R . . . .
C26 C 1.0010(2) 0.34142(19) 0.71667(7) 0.0188(4) Uani 1 1 d . . . . .
H26 H 0.9623 0.3879 0.7459 0.023 Uiso 1 1 calc R . . . .

loop_
_atom_site_aniso_label
_atom_site_aniso_U_11
_atom_site_aniso_U_22
_atom_site_aniso_U_33
_atom_site_aniso_U_23
_atom_site_aniso_U_13
_atom_site_aniso_U_12
O1 0.0149(6) 0.0145(6) 0.0325(7) -0.0034(5) -0.0088(5) 0.0016(5)
O2 0.0171(6) 0.0135(5) 0.0261(6) -0.0007(5) -0.0034(5) -0.0011(5)
N1 0.0114(6) 0.0133(6) 0.0174(6) 0.0000(6) -0.0014(5) -0.0013(6)
C1 0.0141(7) 0.0133(8) 0.0156(7) 0.0001(6) -0.0044(6) 0.0001(7)
C2 0.0147(8) 0.0174(8) 0.0176(8) 0.0001(7) -0.0006(6) 0.0003(7)
C3 0.0142(7) 0.0192(8) 0.0228(8) 0.0036(7) -0.0014(7) -0.0033(7)
C4 0.0203(8) 0.0138(8) 0.0237(9) -0.0004(7) -0.0062(7) -0.0005(7)
C5 0.0180(8) 0.0172(8) 0.0192(8) -0.0029(7) -0.0038(7) 0.0035(7)
C6 0.0136(7) 0.0178(8) 0.0146(7) 0.0012(7) -0.0031(6) 0.0012(7)
C7 0.0163(8) 0.0207(8) 0.0149(7) -0.0010(7) 0.0008(6) 0.0033(7)
C8 0.0124(7) 0.0204(8) 0.0167(7) 0.0027(7) 0.0008(6) -0.0002(7)
C9 0.0107(7) 0.0145(7) 0.0170(7) 0.0004(7) -0.0008(6) -0.0022(6)
C10 0.0096(7) 0.0178(8) 0.0162(8) 0.0011(7) 0.0004(6) -0.0009(7)
C11 0.0149(8) 0.0196(9) 0.0173(7) -0.0020(7) 0.0004(6) 0.0009(7)
C12 0.0199(8) 0.0202(9) 0.0217(8) 0.0024(7) -0.0007(7) 0.0047(8)
C13 0.0159(8) 0.0268(9) 0.0171(7) 0.0032(7) -0.0021(7) 0.0029(8)
C14 0.0119(7) 0.0220(8) 0.0166(7) 0.0020(7) 0.0018(6) -0.0020(7)
C15 0.0166(7) 0.0280(9) 0.0140(7) 0.0009(7) -0.0012(7) -0.0030(8)
C16 0.0234(9) 0.0263(10) 0.0169(8) -0.0056(7) 0.0015(7) -0.0033(8)
C17 0.0245(9) 0.0198(9) 0.0222(8) -0.0017(7) 0.0021(7) 0.0002(7)
C18 0.0162(7) 0.0200(8) 0.0177(7) 0.0018(7) 0.0000(7) -0.0012(7)
C19 0.0111(7) 0.0192(8) 0.0156(7) 0.0027(7) 0.0018(6) -0.0028(7)
C20 0.0127(7) 0.0181(8) 0.0140(7) -0.0003(7) -0.0013(6) 0.0004(7)
C21 0.0109(7) 0.0122(8) 0.0248(8) 0.0009(7) -0.0023(7) -0.0017(6)
C22 0.0209(8) 0.0188(9) 0.0203(8) 0.0013(7) -0.0004(7) -0.0047(7)
C23 0.0202(8) 0.0183(8) 0.0357(10) -0.0056(8) 0.0078(8) -0.0041(8)
C24 0.0144(8) 0.0157(8) 0.0532(12) 0.0016(9) -0.0048(8) 0.0014(7)
C25 0.0212(8) 0.0206(9) 0.0336(10) 0.0064(8) -0.0132(8) -0.0036(8)
C26 0.0160(8) 0.0184(8) 0.0219(8) 0.0003(7) -0.0025(7) -0.0047(7)

_geom_special_details            
;
 All esds (except the esd in the dihedral angle between two l.s. planes)
 are estimated using the full covariance matrix.  The cell esds are taken
 into account individually in the estimation of esds in distances, angles
 and torsion angles; correlations between esds in cell parameters are only
 used when they are defined by crystal symmetry.  An approximate (isotropic)
 treatment of cell esds is used for estimating esds involving l.s. planes.
;
loop_
_geom_bond_atom_site_label_1
_geom_bond_atom_site_label_2
_geom_bond_distance
_geom_bond_site_symmetry_2
_geom_bond_publ_flag
O1 C20 1.370(2) . ?
O1 C21 1.404(2) . ?
O2 C20 1.205(2) . ?
N1 C1 1.433(2) . ?
N1 C9 1.4897(19) . ?
N1 C20 1.369(2) . ?
C1 C2 1.389(2) . ?
C1 C6 1.397(2) . ?
C2 H2 0.9300 . ?
C2 C3 1.394(2) . ?
C3 H3 0.9300 . ?
C3 C4 1.389(3) . ?
C4 H4 0.9300 . ?
C4 C5 1.382(3) . ?
C5 H5 0.9300 . ?
C5 C6 1.399(2) . ?
C6 C7 1.461(2) . ?
C7 H7 0.9300 . ?
C7 C8 1.330(2) . ?
C8 H8 0.9300 . ?
C8 C9 1.513(2) . ?
C9 H9 0.9800 . ?
C9 C10 1.532(2) . ?
C10 C11 1.376(2) . ?
C10 C19 1.436(2) . ?
C11 H11 0.9300 . ?
C11 C12 1.413(2) . ?
C12 H12 0.9300 . ?
C12 C13 1.364(3) . ?
C13 H13 0.9300 . ?
C13 C14 1.417(3) . ?
C14 C15 1.423(2) . ?
C14 C19 1.427(2) . ?
C15 H15 0.9300 . ?
C15 C16 1.364(3) . ?
C16 H16 0.9300 . ?
C16 C17 1.411(3) . ?
C17 H17 0.9300 . ?
C17 C18 1.372(2) . ?
C18 H18 0.9300 . ?
C18 C19 1.419(2) . ?
C21 C22 1.382(2) . ?
C21 C26 1.378(2) . ?
C22 H22 0.9300 . ?
C22 C23 1.389(3) . ?
C23 H23 0.9300 . ?
C23 C24 1.387(3) . ?
C24 H24 0.9300 . ?
C24 C25 1.384(3) . ?
C25 H25 0.9300 . ?
C25 C26 1.391(3) . ?
C26 H26 0.9300 . ?

loop_
_geom_angle_atom_site_label_1
_geom_angle_atom_site_label_2
_geom_angle_atom_site_label_3
_geom_angle
_geom_angle_site_symmetry_1
_geom_angle_site_symmetry_3
_geom_angle_publ_flag
C20 O1 C21 116.40(13) . . ?
C1 N1 C9 116.09(13) . . ?
C20 N1 C1 123.04(13) . . ?
C20 N1 C9 117.20(14) . . ?
C2 C1 N1 121.97(15) . . ?
C2 C1 C6 120.86(15) . . ?
C6 C1 N1 117.16(15) . . ?
C1 C2 H2 120.4 . . ?
C1 C2 C3 119.12(16) . . ?
C3 C2 H2 120.4 . . ?
C2 C3 H3 119.6 . . ?
C4 C3 C2 120.74(16) . . ?
C4 C3 H3 119.6 . . ?
C3 C4 H4 120.2 . . ?
C5 C4 C3 119.66(16) . . ?
C5 C4 H4 120.2 . . ?
C4 C5 H5 119.6 . . ?
C4 C5 C6 120.71(16) . . ?
C6 C5 H5 119.6 . . ?
C1 C6 C5 118.90(15) . . ?
C1 C6 C7 118.91(15) . . ?
C5 C6 C7 122.18(15) . . ?
C6 C7 H7 119.8 . . ?
C8 C7 C6 120.37(15) . . ?
C8 C7 H7 119.8 . . ?
C7 C8 H8 119.7 . . ?
C7 C8 C9 120.64(15) . . ?
C9 C8 H8 119.7 . . ?
N1 C9 C8 108.64(13) . . ?
N1 C9 H9 107.6 . . ?
N1 C9 C10 112.71(13) . . ?
C8 C9 H9 107.6 . . ?
C8 C9 C10 112.49(13) . . ?
C10 C9 H9 107.6 . . ?
C11 C10 C9 120.33(15) . . ?
C11 C10 C19 118.97(15) . . ?
C19 C10 C9 120.65(15) . . ?
C10 C11 H11 119.1 . . ?
C10 C11 C12 121.88(16) . . ?
C12 C11 H11 119.1 . . ?
C11 C12 H12 120.0 . . ?
C13 C12 C11 120.00(16) . . ?
C13 C12 H12 120.0 . . ?
C12 C13 H13 119.8 . . ?
C12 C13 C14 120.39(16) . . ?
C14 C13 H13 119.8 . . ?
C13 C14 C15 120.83(15) . . ?
C13 C14 C19 119.83(16) . . ?
C15 C14 C19 119.34(16) . . ?
C14 C15 H15 119.5 . . ?
C16 C15 C14 121.01(16) . . ?
C16 C15 H15 119.5 . . ?
C15 C16 H16 120.2 . . ?
C15 C16 C17 119.70(17) . . ?
C17 C16 H16 120.2 . . ?
C16 C17 H17 119.6 . . ?
C18 C17 C16 120.83(17) . . ?
C18 C17 H17 119.6 . . ?
C17 C18 H18 119.5 . . ?
C17 C18 C19 121.03(16) . . ?
C19 C18 H18 119.5 . . ?
C14 C19 C10 118.60(16) . . ?
C18 C19 C10 123.46(15) . . ?
C18 C19 C14 117.94(15) . . ?
O2 C20 O1 123.27(15) . . ?
O2 C20 N1 125.96(15) . . ?
N1 C20 O1 110.77(14) . . ?
C22 C21 O1 120.05(15) . . ?
C26 C21 O1 117.86(15) . . ?
C26 C21 C22 121.92(15) . . ?
C21 C22 H22 120.7 . . ?
C21 C22 C23 118.58(16) . . ?
C23 C22 H22 120.7 . . ?
C22 C23 H23 119.8 . . ?
C24 C23 C22 120.39(17) . . ?
C24 C23 H23 119.8 . . ?
C23 C24 H24 120.0 . . ?
C25 C24 C23 120.06(17) . . ?
C25 C24 H24 120.0 . . ?
C24 C25 H25 120.0 . . ?
C24 C25 C26 120.07(17) . . ?
C26 C25 H25 120.0 . . ?
C21 C26 C25 118.97(16) . . ?
C21 C26 H26 120.5 . . ?
C25 C26 H26 120.5 . . ?

loop_
_geom_torsion_atom_site_label_1
_geom_torsion_atom_site_label_2
_geom_torsion_atom_site_label_3
_geom_torsion_atom_site_label_4
_geom_torsion
_geom_torsion_site_symmetry_1
_geom_torsion_site_symmetry_2
_geom_torsion_site_symmetry_3
_geom_torsion_site_symmetry_4
_geom_torsion_publ_flag
O1 C21 C22 C23 176.21(15) . . . . ?
O1 C21 C26 C25 -176.51(15) . . . . ?
N1 C1 C2 C3 -179.64(15) . . . . ?
N1 C1 C6 C5 -179.81(14) . . . . ?
N1 C1 C6 C7 -1.0(2) . . . . ?
N1 C9 C10 C11 -93.97(18) . . . . ?
N1 C9 C10 C19 88.62(18) . . . . ?
C1 N1 C9 C8 -48.53(18) . . . . ?
C1 N1 C9 C10 76.84(18) . . . . ?
C1 N1 C20 O1 -6.2(2) . . . . ?
C1 N1 C20 O2 173.27(16) . . . . ?
C1 C2 C3 C4 -0.7(2) . . . . ?
C1 C6 C7 C8 -18.8(2) . . . . ?
C2 C1 C6 C5 0.4(2) . . . . ?
C2 C1 C6 C7 179.24(15) . . . . ?
C2 C3 C4 C5 0.8(3) . . . . ?
C3 C4 C5 C6 -0.2(2) . . . . ?
C4 C5 C6 C1 -0.4(2) . . . . ?
C4 C5 C6 C7 -179.14(16) . . . . ?
C5 C6 C7 C8 159.92(16) . . . . ?
C6 C1 C2 C3 0.1(2) . . . . ?
C6 C7 C8 C9 2.6(2) . . . . ?
C7 C8 C9 N1 29.5(2) . . . . ?
C7 C8 C9 C10 -95.96(18) . . . . ?
C8 C9 C10 C11 29.3(2) . . . . ?
C8 C9 C10 C19 -148.13(15) . . . . ?
C9 N1 C1 C2 -144.39(15) . . . . ?
C9 N1 C1 C6 35.9(2) . . . . ?
C9 N1 C20 O1 -163.73(13) . . . . ?
C9 N1 C20 O2 15.7(2) . . . . ?
C9 C10 C11 C12 -176.22(15) . . . . ?
C9 C10 C19 C14 171.80(14) . . . . ?
C9 C10 C19 C18 -7.8(2) . . . . ?
C10 C11 C12 C13 3.4(3) . . . . ?
C11 C10 C19 C14 -5.6(2) . . . . ?
C11 C10 C19 C18 174.80(15) . . . . ?
C11 C12 C13 C14 -3.4(3) . . . . ?
C12 C13 C14 C15 179.52(16) . . . . ?
C12 C13 C14 C19 -1.1(2) . . . . ?
C13 C14 C15 C16 175.95(16) . . . . ?
C13 C14 C19 C10 5.6(2) . . . . ?
C13 C14 C19 C18 -174.80(15) . . . . ?
C14 C15 C16 C17 0.1(3) . . . . ?
C15 C14 C19 C10 -174.98(15) . . . . ?
C15 C14 C19 C18 4.6(2) . . . . ?
C15 C16 C17 C18 2.1(3) . . . . ?
C16 C17 C18 C19 -0.8(3) . . . . ?
C17 C18 C19 C10 177.01(17) . . . . ?
C17 C18 C19 C14 -2.6(2) . . . . ?
C19 C10 C11 C12 1.2(2) . . . . ?
C19 C14 C15 C16 -3.5(2) . . . . ?
C20 O1 C21 C22 71.4(2) . . . . ?
C20 O1 C21 C26 -113.36(17) . . . . ?
C20 N1 C1 C2 57.8(2) . . . . ?
C20 N1 C1 C6 -121.92(17) . . . . ?
C20 N1 C9 C8 110.61(16) . . . . ?
C20 N1 C9 C10 -124.03(15) . . . . ?
C21 O1 C20 O2 8.5(2) . . . . ?
C21 O1 C20 N1 -172.07(13) . . . . ?
C21 C22 C23 C24 -0.3(3) . . . . ?
C22 C21 C26 C25 -1.3(3) . . . . ?
C22 C23 C24 C25 -0.2(3) . . . . ?
C23 C24 C25 C26 0.0(3) . . . . ?
C24 C25 C26 C21 0.7(3) . . . . ?
C26 C21 C22 C23 1.1(3) . . . . ?

_shelx_res_file                  
;
    20170328a.res created by SHELXL-2014/7

TITL 20170328a_a.res in P2(1)2(1)2(1)
REM Old TITL 20170328a in P212121 #19
REM SHELXT solution in P2(1)2(1)2(1)
REM R1 0.086, Rweak 0.021, Alpha 0.001, Orientation as input
REM Flack x = 0.208 ( 0.098 ) from Parsons' quotients
REM Formula found by SHELXT: C23 O1 O2
CELL 1.54184 7.657026 9.515076 26.125319 90 90 90
ZERR 4 0.000122 0.000164 0.000414 0 0 0
LATT -1
SYMM 0.5-X,-Y,0.5+Z
SYMM -X,0.5+Y,0.5-Z
SYMM 0.5+X,0.5-Y,-Z
SFAC C H N O
UNIT 104 76 4 8

L.S. 8
PLAN  3
BOND $H
MORE -1
CONF
fmap 2
acta
OMIT 0 0 6
REM <olex2.extras>
REM <HklSrc "%.\\20170328a.hkl">
REM </olex2.extras>

WGHT    0.035600    0.278400
FVAR       6.70862
O1    4    0.822888    0.492528    0.666059    11.00000    0.01489    0.01450 =
         0.03245   -0.00340   -0.00879    0.00158
O2    4    0.600151    0.344229    0.647218    11.00000    0.01711    0.01349 =
         0.02614   -0.00068   -0.00339   -0.00111
N1    3    0.561875    0.583170    0.643577    11.00000    0.01144    0.01334 =
         0.01736    0.00005   -0.00140   -0.00133
C1    1    0.629632    0.720254    0.654588    11.00000    0.01413    0.01329 =
         0.01557    0.00012   -0.00444    0.00008
C2    1    0.782424    0.769742    0.632318    11.00000    0.01473    0.01740 =
         0.01759    0.00007   -0.00063    0.00027
AFIX  43
H2    2    0.844276    0.714141    0.609330    11.00000   -1.20000
AFIX   0
C3    1    0.841824    0.903827    0.644880    11.00000    0.01419    0.01920 =
         0.02277    0.00365   -0.00136   -0.00329
AFIX  43
H3    2    0.944709    0.937309    0.630416    11.00000   -1.20000
AFIX   0
C4    1    0.749067    0.988038    0.678766    11.00000    0.02034    0.01375 =
         0.02375   -0.00044   -0.00618   -0.00047
AFIX  43
H4    2    0.788929    1.077809    0.686622    11.00000   -1.20000
AFIX   0
C5    1    0.597242    0.937716    0.700744    11.00000    0.01798    0.01716 =
         0.01919   -0.00289   -0.00384    0.00354
AFIX  43
H5    2    0.535375    0.993993    0.723510    11.00000   -1.20000
AFIX   0
C6    1    0.535658    0.803074    0.689113    11.00000    0.01358    0.01781 =
         0.01465    0.00116   -0.00313    0.00122
C7    1    0.374510    0.747236    0.711071    11.00000    0.01625    0.02070 =
         0.01488   -0.00096    0.00082    0.00332
AFIX  43
H7    2    0.329073    0.786670    0.740796    11.00000   -1.20000
AFIX   0
C8    1    0.292376    0.640286    0.688786    11.00000    0.01244    0.02044 =
         0.01667    0.00275    0.00078   -0.00021
AFIX  43
H8    2    0.187425    0.607982    0.702300    11.00000   -1.20000
AFIX   0
C9    1    0.368048    0.570714    0.641678    11.00000    0.01067    0.01455 =
         0.01697    0.00036   -0.00077   -0.00222
AFIX  13
H9    2    0.338984    0.470517    0.643365    11.00000   -1.20000
AFIX   0
C10   1    0.290367    0.629014    0.591962    11.00000    0.00956    0.01779 =
         0.01617    0.00115    0.00041   -0.00094
C11   1    0.231962    0.765597    0.589669    11.00000    0.01490    0.01960 =
         0.01733   -0.00203    0.00042    0.00093
AFIX  43
H11   2    0.246634    0.823503    0.618023    11.00000   -1.20000
AFIX   0
C12   1    0.150320    0.820415    0.545468    11.00000    0.01990    0.02024 =
         0.02168    0.00244   -0.00067    0.00468
AFIX  43
H12   2    0.117725    0.914518    0.544342    11.00000   -1.20000
AFIX   0
C13   1    0.119313    0.735317    0.504448    11.00000    0.01594    0.02678 =
         0.01708    0.00321   -0.00212    0.00291
AFIX  43
H13   2    0.059968    0.770374    0.476135    11.00000   -1.20000
AFIX   0
C14   1    0.177001    0.593775    0.504717    11.00000    0.01190    0.02201 =
         0.01660    0.00198    0.00179   -0.00198
C15   1    0.144148    0.503838    0.462286    11.00000    0.01656    0.02801 =
         0.01397    0.00093   -0.00123   -0.00300
AFIX  43
H15   2    0.077710    0.536639    0.434986    11.00000   -1.20000
AFIX   0
C16   1    0.208624    0.370213    0.461039    11.00000    0.02343    0.02629 =
         0.01693   -0.00565    0.00146   -0.00326
AFIX  43
H16   2    0.186314    0.312533    0.433054    11.00000   -1.20000
AFIX   0
C17   1    0.309330    0.319918    0.502409    11.00000    0.02454    0.01979 =
         0.02223   -0.00173    0.00212    0.00019
AFIX  43
H17   2    0.356364    0.229887    0.501006    11.00000   -1.20000
AFIX   0
C18   1    0.338718    0.402195    0.544678    11.00000    0.01619    0.01996 =
         0.01773    0.00180    0.00001   -0.00117
AFIX  43
H18   2    0.404236    0.366652    0.571713    11.00000   -1.20000
AFIX   0
C19   1    0.270726    0.540618    0.547784    11.00000    0.01111    0.01920 =
         0.01561    0.00274    0.00185   -0.00280
C20   1    0.655001    0.462323    0.651583    11.00000    0.01270    0.01809 =
         0.01397   -0.00032   -0.00132    0.00038
C21   1    0.938474    0.378324    0.669083    11.00000    0.01095    0.01224 =
         0.02481    0.00086   -0.00228   -0.00167
C22   1    0.996077    0.313320    0.624898    11.00000    0.02088    0.01880 =
         0.02033    0.00127   -0.00044   -0.00472
AFIX  43
H22   2    0.953859    0.340762    0.593052    11.00000   -1.20000
AFIX   0
C23   1    1.118386    0.206110    0.629068    11.00000    0.02019    0.01827 =
         0.03569   -0.00558    0.00785   -0.00412
AFIX  43
H23   2    1.158220    0.160796    0.599767    11.00000   -1.20000
AFIX   0
C24   1    1.181457    0.166243    0.676672    11.00000    0.01440    0.01567 =
         0.05323    0.00160   -0.00475    0.00138
AFIX  43
H24   2    1.263031    0.094166    0.679213    11.00000   -1.20000
AFIX   0
C25   1    1.123125    0.233608    0.720381    11.00000    0.02119    0.02060 =
         0.03365    0.00639   -0.01317   -0.00359
AFIX  43
H25   2    1.165565    0.206788    0.752272    11.00000   -1.20000
AFIX   0
C26   1    1.001046    0.341425    0.716675    11.00000    0.01597    0.01844 =
         0.02192    0.00032   -0.00251   -0.00469
AFIX  43
H26   2    0.962277    0.387869    0.745863    11.00000   -1.20000
AFIX   0
HKLF 4

REM  20170328a_a.res in P2(1)2(1)2(1)
REM R1 =  0.0286 for    3192 Fo > 4sig(Fo)  and  0.0298 for all    3309 data
REM    262 parameters refined using      0 restraints

END

WGHT      0.0356      0.2784

REM Highest difference peak  0.132,  deepest hole -0.200,  1-sigma level  0.043
Q1    1   0.3490  0.3433  0.6673  11.00000  0.05    0.13
Q2    1   0.2471  0.5717  0.5210  11.00000  0.05    0.12
Q3    1   0.6040  0.7407  0.6833  11.00000  0.05    0.12
;
_shelx_res_checksum              94451
_shelx_hkl_file                  
;
   0   0  -3 67.1519 9.91366   7
   0   0  -4 236163. 4075.89   7
   0   0  -5 89.5372 22.7072   7
   0   0  -6 999999. 17196.4   7
   0   0  -7 59.5114 39.5767   2
   0   0  -7 11.0052 25.1519   7
   0   0  -8 463.746 35.4095   7
   0   0  -8 462.811 51.4081   2
   0   0  -9 42.5083 34.7847   2
   0   0  -9 74.0195 22.4729   7
   0   0 -10 116197. 2050.98   2
   0   0 -10 110488. 1977.06   7
   0   0 -11 11.0258 45.9988   2
   0   0 -12 20747.7 491.071   2
   0   0 -13 56.4295 54.7988   2
   0   0 -14 78635.4 1530.40   2
   0   0 -16 12802.5 434.968   1
   0   0 -17 12.4254 75.4198   1
   0   0 -18 1894.08 177.061   1
   0   0 -19 203.170 106.783   3
   0   0 -19 89.2381 94.9647   1
   0   0 -20 101156. 2112.42   1
   0   0 -20 98384.0 2102.76   3
   0   0 -21 165.612 108.842   1
   0   0 -21 39.6665 104.492   3
   0   0 -22 176610. 3551.71   3
   0   0 -22 186762. 3595.25   1
   0   0 -23 31.4935 109.380   3
   0   0 -24 39457.3 1070.99   3
   0   0 -25-138.423 128.918   3
   0   0 -26 9892.38 445.282   3
   0   0 -28 19173.1 685.454   4
   0   0 -29-95.6045 102.747   4
   0   0 -30 3904.05 258.389   4
   0   0 -31 42.2915 81.8920   4
   0   0 -32 4747.91 226.163   4
   0  -1   0 32.1178 15.6964   7
   0  -1   0 5.74601 11.2347   1
   0  -1   1 69931.2 1241.88   7
   0  -1  -1 70290.8 1236.27   1
   0  -1   2 251356. 4329.94   7
   0  -1  -2 249212. 4354.75   7
   0  -1  -2 250339. 4336.64   1
   0  -1  -3 2338.77 78.7077   1
   0  -1  -3 2652.22 90.4585   7
   0  -1  -4 29227.5 562.851   1
   0  -1  -4 29406.5 570.803   7
   0  -1  -5 17.5743 45.3932   7
   0  -1  -5 68.0639 42.5812   1
   0  -1  -6 168988. 3037.63   7
   0  -1  -6 175278. 3042.13   1
   0  -1  -7 6162.66 191.050   1
   0  -1  -7 6720.66 188.769   7
   0  -1  -8 97913.1 1805.39   1
   0  -1  -8 98387.7 1784.50   7
   0  -1  -9 1122.20 88.4713   1
   0  -1  -9 1009.98 72.8569   7
   0  -1 -10 2528.56 114.411   7
   0  -1 -10 2446.73 134.408   1
   0  -1 -11 66850.8 1253.09   7
   0  -1 -11 64935.3 1302.94   1
   0  -1 -12 125919. 2386.37   1
   0  -1 -12 128726. 2316.19   7
   0  -1 -13 1244.31 120.765   1
   0   1 -13 995.167 90.0079   2
   0  -1 -14 72118.5 1473.56   1
   0  -1 -15 26455.7 686.529   1
   0  -1 -16 7535.08 320.594   1
   0  -1 -17 37145.7 923.673   1
   0   1 -18 18685.5 593.006   1
   0  -1 -18 18162.1 581.004   1
   0  -1 -19 104.011 108.517   3
   0  -1 -19-56.9233 81.3169   1
   0   1 -19 103.848 93.8149   1
   0   1 -19 35.9634 97.0652   3
   0  -1 -20 12939.6 510.588   3
   0   1 -20 13389.3 501.222   3
   0  -1 -20 12876.5 504.162   1
   0   1 -20 13080.1 508.894   1
   0   1 -21 71639.1 1643.23   1
   0  -1 -21 72892.8 1642.53   1
   0  -1 -21 71669.5 1643.33   3
   0   1 -21 69515.2 1603.39   3
   0   1 -22 15615.2 598.637   1
   0  -1 -22 16057.6 599.837   1
   0  -1 -22 16855.5 611.451   3
   0   1 -22 16520.0 589.767   3
   0  -1 -23 7112.44 390.156   3
   0   1 -23 7374.40 378.226   3
   0  -1 -24 8216.18 421.928   3
   0   1 -24 9603.28 433.260   3
   0  -1 -25 48.3829 122.905   3
   0   1 -25 9.68695 102.654   3
   0   1 -26 2337.16 213.075   3
   0  -1 -26 2774.66 240.401   3
   0  -1 -26 2166.46 261.505   4
   0  -1 -27 994.204 184.449   4
   0  -1 -28 4496.43 320.042   4
   0   1 -29 1436.60 182.483   4
   0  -1 -29 1576.36 194.112   4
   0   1 -30 33.2113 89.6211   4
   0  -1 -30 164.215 100.740   4
   0  -1 -31-39.7125 84.8286   4
   0   1 -31 278.582 98.5476   4
   0   1 -32 998.974 110.832   4
   0  -1 -32 1021.63 110.776   4
   0  -2   0 172567. 3065.33   7
   0  -2   0 173510. 3037.89   1
   0  -2  -1 51847.7 957.861   1
   0  -2   1 52140.9 978.250   7
   0  -2  -2 3674.54 117.620   1
   0  -2   2 3576.39 126.311   7
   0  -2  -3 4835.22 144.103   1
   0  -2   3 4877.81 143.177   7
   0  -2   4 7243.37 184.028   7
   0  -2  -4 8012.25 200.406   1
   0  -2  -5 3845.84 153.179   7
   0  -2  -5 3535.87 127.890   1
   0  -2  -6 64026.5 1202.21   1
   0  -2  -6 64451.8 1236.53   7
   0  -2  -7 3713.70 143.678   1
   0  -2  -7 3876.78 162.292   7
   0  -2  -8 171676. 3094.38   7
   0  -2  -8 171105. 3074.82   1
   0  -2  -9 18107.1 448.566   7
   0  -2  -9 17795.0 440.338   1
   0  -2 -10 237277. 4238.77   1
   0  -2 -10 236606. 4237.83   7
   0  -2 -11 7134.29 250.181   7
   0  -2 -11 6925.34 253.855   1
   0  -2 -12 4953.98 217.327   1
   0  -2 -12 4627.10 200.082   7
   0  -2 -13 38292.7 837.723   7
   0  -2 -13 38700.5 873.392   1
   0  -2 -14 70223.2 1376.47   7
   0  -2 -14 66896.9 1421.58   1
   0  -2 -15 239.805 77.2769   1
   0  -2 -16 14119.4 467.693   1
   0  -2 -17 9001.59 368.917   1
   0  -2 -18 188.828 88.8985   3
   0  -2 -18 166.491 89.2148   1
   0   2 -19 895.967 143.292   3
   0  -2 -19 994.201 142.767   1
   0  -2 -19 928.564 150.471   3
   0   2 -20 4685.02 285.526   3
   0  -2 -20 4956.27 301.915   1
   0   2 -20 4759.05 302.032   1
   0  -2 -20 5318.34 315.660   3
   0  -2 -21 3391.20 261.252   1
   0  -2 -21 3345.20 265.934   3
   0   2 -21 3254.26 245.859   3
   0   2 -21 3179.67 253.631   1
   0  -2 -22 4524.07 351.067   4
   0   2 -22 4808.40 292.650   3
   0  -2 -22 3904.09 288.602   3
   0  -2 -23 9113.58 490.665   4
   0  -2 -23 8364.40 421.633   3
   0   2 -23 8159.99 390.457   3
   0  -2 -24 5700.83 346.938   3
   0   2 -24 5525.27 315.403   3
   0  -2 -24 5802.34 396.673   4
   0  -2 -25 344.293 151.339   4
   0   2 -25 310.988 110.102   3
   0  -2 -25 232.798 119.019   3
   0  -2 -26 831.080 182.515   4
   0  -2 -27 613.121 170.168   4
   0  -2 -28 3274.73 266.267   4
   0  -2 -29 102.882 108.647   4
   0   2 -30 383.375 104.348   4
   0  -2 -30 373.561 103.831   4
   0  -2 -31 175.304 86.2002   4
   0   2 -31 180.546 87.8975   4
   0  -3   0-1.47593 42.3675   7
   0  -3   0 87.9384 36.0522   1
   0  -3   1 279.655 57.5081   7
   0  -3  -1 224.544 40.9765   1
   0  -3  -1 180.190 58.9935   7
   0  -3  -2 974.297 69.4319   1
   0  -3  -2 889.033 88.6685   7
   0  -3   2 810.588 73.6842   7
   0  -3  -3 10229.5 266.305   1
   0  -3   3 10163.5 278.084   7
   0  -3  -3 10929.6 312.053   7
   0  -3   4 15039.9 354.433   7
   0  -3  -4 15005.7 352.985   1
   0  -3  -4 14345.2 392.508   7
   0  -3  -5 3658.18 175.494   7
   0  -3  -5 3657.04 142.632   1
   0  -3  -6 68.6670 62.3936   7
   0  -3  -6 215.454 47.8776   1
   0  -3  -7 14588.9 410.922   7
   0  -3  -7 14541.9 369.562   1
   0  -3  -8 51764.2 1074.99   7
   0  -3  -8 50411.5 1020.77   1
   0  -3  -9 48367.6 1028.36   7
   0  -3  -9 47391.1 981.421   1
   0  -3 -10 6770.00 269.292   7
   0  -3 -10 6811.50 248.486   1
   0  -3 -11 13752.4 401.503   1
   0  -3 -11 13873.8 423.074   7
   0  -3 -12 5977.77 250.129   1
   0  -3 -12 6026.92 260.473   7
   0  -3 -13 2044.33 152.445   1
   0  -3 -13 1580.73 138.804   7
   0  -3 -14 6822.42 293.107   1
   0  -3 -14 7152.08 296.829   7
   0  -3 -15 69752.6 1508.13   1
   0  -3 -15 73895.7 1501.05   7
   0  -3 -16 21496.9 628.383   1
   0  -3 -17 195.051 107.664   3
   0  -3 -17 51.3567 101.867   4
   0  -3 -18 297.520 102.386   3
   0  -3 -18 62.1206 119.913   4
   0  -3 -18 22.3527 79.5310   1
   0  -3 -19 5736.37 327.020   3
   0  -3 -19 6015.42 321.849   1
   0  -3 -19 5327.36 368.715   4
   0  -3 -20 791.042 141.114   3
   0  -3 -20 1181.27 166.241   1
   0  -3 -20 1082.57 193.893   4
   0   3 -21 11776.3 497.977   1
   0  -3 -21 11083.2 476.859   1
   0  -3 -21 10423.7 534.345   4
   0  -3 -21 11699.3 492.107   3
   0  -3 -22 288.326 151.881   4
   0  -3 -22 24.0410 105.420   3
   0  -3 -23 2584.76 237.688   3
   0  -3 -23 2881.68 284.447   4
   0  -3 -24 88.3070 137.280   4
   0  -3 -25 12100.3 556.013   4
   0  -3 -26 2800.28 267.244   4
   0  -3 -27 1593.86 201.922   4
   0  -3 -28 262.445 117.294   4
   0  -3 -29 729.279 123.828   4
   0  -3 -30 135.067 77.9560   4
   0   3 -31 336.680 76.9492   4
   0  -3 -31 342.535 79.0023   4
   0  -4   0 5626.49 230.755   7
   0  -4  -1 338.506 53.9518   1
   0  -4   1 337.310 76.3514   7
   0  -4  -1 410.981 79.9151   7
   0  -4  -2 11365.1 364.091   7
   0  -4  -2 11653.8 315.461   1
   0  -4   2 12348.4 355.241   7
   0  -4   3 32380.5 720.089   7
   0  -4  -3 32646.1 690.206   1
   0  -4  -3 32219.1 754.691   7
   0  -4  -4 3299.86 191.625   7
   0  -4   4 3306.99 161.122   7
   0  -4  -4 3738.33 156.922   1
   0  -4  -5 781.133 115.108   7
   0  -4  -5 861.829 81.1161   1
   0  -4  -6 44.7229 70.5309   7
   0  -4  -6 12.8665 44.9677   1
   0  -4  -7 10680.1 370.343   7
   0  -4  -7 10747.6 318.531   1
   0  -4  -8 1763.63 121.586   1
   0  -4  -8 1694.72 153.614   7
   0  -4  -9 31647.6 786.307   7
   0  -4  -9 31649.1 725.475   1
   0  -4 -10 2057.93 165.711   7
   0  -4 -10 2292.63 149.151   1
   0  -4 -11 3343.32 211.884   7
   0  -4 -11 3436.16 188.261   1
   0  -4 -12-29.6259 71.0299   7
   0  -4 -12-26.0199 60.2870   1
   0  -4 -13 29124.4 740.864   1
   0  -4 -13 29145.0 778.875   7
   0  -4 -14 1194.59 141.623   7
   0  -4 -14 954.944 119.695   1
   0  -4 -15 131.882 114.382   4
   0  -4 -15 66.7269 69.3891   1
   0  -4 -16 1001.28 170.554   4
   0  -4 -16 646.493 125.738   3
   0  -4 -16 654.387 116.978   1
   0  -4 -17 5557.64 299.374   1
   0  -4 -17 4940.27 293.247   3
   0  -4 -17 5091.04 346.821   4
   0  -4 -18 11976.3 552.455   4
   0  -4 -18 11126.1 456.062   3
   0  -4 -19 3019.44 282.498   4
   0  -4 -19 2968.44 240.244   3
   0  -4 -20 12230.9 494.793   3
   0  -4 -20 11786.4 562.233   4
   0  -4 -21 3443.56 311.792   4
   0  -4 -22 4691.85 351.616   4
   0  -4 -23 18658.2 713.843   4
   0  -4 -24 9901.05 491.833   4
   0  -4 -25 2402.32 244.680   4
   0  -4 -26 917.871 163.583   4
   0  -4 -27 49.7154 102.102   4
   0  -4 -28 2883.59 214.241   4
   0  -4 -29 6078.53 278.649   4
   0  -4 -30 344.329 81.9768   4
   0  -5   0 54.9390 79.8112   7
   0  -5  -1 222942. 4160.52   7
   0  -5   1 229198. 4148.28   7
   0  -5   2 45223.2 1013.38   7
   0  -5  -2 45888.4 1041.09   7
   0  -5   3 38388.2 882.640   7
   0  -5  -3 39139.7 821.914   1
   0  -5  -3 37455.9 915.939   7
   0  -5  -4 7456.08 319.780   7
   0  -5  -4 7285.37 254.430   1
   0  -5  -5 26506.9 712.577   7
   0  -5  -6 28471.5 759.062   7
   0  -5  -7 38292.3 943.855   7
   0  -5  -8 825.696 126.397   7
   0  -5  -9 288.384 96.7228   7
   0  -5 -10-33.4062 90.2115   7
   0  -5 -11 14966.0 532.795   7
   0  -5 -12 12834.4 491.952   7
   0  -5 -13 10720.9 487.241   4
   0  -5 -13 11968.1 471.692   7
   0  -5 -14 14077.5 578.037   4
   0  -5 -14 14712.5 543.473   6
   0  -5 -15 20091.2 726.636   4
   0  -5 -16 1679.18 216.194   4
   0  -5 -17 8518.07 459.252   4
   0  -5 -18 6821.28 417.008   4
   0  -5 -19 6548.40 406.772   4
   0  -5 -20 52721.2 1395.28   4
   0  -5 -21 2170.07 247.999   4
   0  -5 -22 577.741 157.802   4
   0  -5 -23 17227.4 652.219   4
   0  -5 -24 27667.9 845.976   4
   0  -5 -25 207.896 118.084   4
   0  -5 -26 756.346 136.272   4
   0  -5 -27 47.3390 84.7457   4
   0  -5 -28 45.6291 69.1706   4
   0  -5 -29 19029.2 498.976   4
   0  -6   0 652.108 115.461   7
   0  -6   1 4657.18 257.524   7
   0  -6  -1 4662.78 267.589   7
   0  -6  -2 2563.63 205.508   7
   0  -6  -3 1097.62 144.467   7
   0  -6  -4 535.392 118.479   7
   0  -6  -5 438.976 117.458   7
   0  -6  -6 9719.57 419.924   7
   0  -6  -7 2141.57 202.762   7
   0  -6  -8 46120.2 1161.68   7
   0  -6  -9 38376.4 1049.04   6
   0  -6  -9 38092.2 1013.67   4
   0  -6  -9 38207.2 1025.63   7
   0  -6 -10 2189.34 209.745   4
   0  -6 -10 2367.15 220.730   7
   0  -6 -10 2176.60 225.741   6
   0  -6 -11 18838.5 657.550   7
   0  -6 -11 18514.5 658.320   4
   0  -6 -11 19922.7 682.680   6
   0  -6 -12 4977.02 324.690   6
   0  -6 -12 5234.79 332.452   4
   0  -6 -13 15968.6 620.113   4
   0  -6 -13 16601.2 612.358   6
   0  -6 -14 91871.4 2051.43   4
   0  -6 -14 90047.5 1998.57   6
   0  -6 -15 6607.43 394.403   4
   0  -6 -15 6696.39 367.833   6
   0  -6 -16 1148.76 188.727   4
   0  -6 -16 1068.38 170.264   6
   0  -6 -17 14987.2 610.851   4
   0  -6 -18 9308.06 467.993   4
   0  -6 -19 10724.7 504.193   4
   0  -6 -20 20535.4 719.078   4
   0  -6 -21 2871.82 256.597   4
   0  -6 -22 5.80910 109.498   4
   0  -6 -23 272.850 108.809   4
   0  -6 -24 463.034 118.326   4
   0  -6 -25 781.735 123.068   4
   0  -6 -26 3349.54 202.940   4
   0  -6 -27 3820.70 195.154   4
   0  -7   0-89.1338 102.270   6
   0  -7   1 29931.4 889.871   6
   0  -7  -1 30096.5 897.790   6
   0  -7   2 24430.6 784.143   6
   0  -7  -2 25516.0 739.036   4
   0  -7  -2 25355.3 806.682   6
   0  -7   3 44786.3 1175.15   6
   0  -7  -3 45161.4 1207.88   6
   0  -7  -3 47818.9 1142.58   4
   0  -7   4 39458.4 1060.26   6
   0  -7  -4 39886.1 1100.79   6
   0  -7  -4 39460.9 1015.48   4
   0  -7   5 1779.52 199.190   6
   0  -7  -5 1622.35 201.463   6
   0  -7  -5 1571.80 176.496   4
   0  -7  -6 210.775 106.971   4
   0  -7  -6 259.034 143.962   6
   0  -7  -7 108035. 2243.31   4
   0  -7  -7 105664. 2330.07   6
   0  -7  -8 42404.3 1177.06   6
   0  -7  -8 43603.9 1115.05   4
   0  -7  -9 56435.2 1424.51   6
   0  -7  -9 54799.5 1351.18   4
   0  -7 -10 6561.19 360.189   4
   0  -7 -10 6330.48 392.234   6
   0  -7 -11 7241.01 414.484   6
   0  -7 -11 6965.27 382.161   4
   0  -7 -12 1086.78 179.396   4
   0  -7 -12 1638.62 213.628   6
   0  -7 -13 100381. 2202.22   4
   0  -7 -13 102128. 2222.12   6
   0  -7 -14 119.116 122.716   6
   0  -7 -14 126.744 120.973   4
   0  -7 -15 34804.3 993.020   6
   0  -7 -15 36294.2 1026.35   4
   0  -7 -16 5935.15 342.757   6
   0  -7 -16 5325.54 340.417   4
   0  -7 -17 11494.4 502.104   4
   0  -7 -17 11422.6 470.162   6
   0  -7 -18 741.890 155.988   4
   0  -7 -19 1816.56 201.011   4
   0  -7 -20 137.041 109.878   4
   0  -7 -21 58.8350 98.7223   4
   0  -7 -22 496.823 117.244   4
   0  -7 -23 115.449 73.6386   4
   0  -7 -24 695.267 103.867   4
   0  -7 -25 1176.87 111.816   4
   0  -7 -26 2466.22 134.182   4
   0  -8   0 8587.25 453.231   6
   0  -8  -1 22360.3 770.849   6
   0  -8   1 21245.3 745.994   6
   0  -8  -2 781.477 177.441   6
   0  -8   2 647.442 150.189   6
   0  -8   3 2708.16 250.945   6
   0  -8  -3 2245.62 245.743   6
   0  -8   4 2482.45 241.123   6
   0  -8  -4 2613.16 259.842   6
   0  -8   5 30748.7 909.931   6
   0  -8  -5 30234.8 954.687   6
   0  -8  -5 31073.9 879.137   4
   0  -8  -6 200.789 140.526   6
   0  -8  -6 111.263 100.394   4
   0  -8  -7 539.573 127.004   4
   0  -8  -7 458.076 154.413   6
   0  -8  -8 14300.5 549.341   4
   0  -8  -8 14747.7 615.011   6
   0  -8  -9 21324.9 772.484   6
   0  -8  -9 23019.6 726.777   4
   0  -8 -10 1618.66 219.575   6
   0  -8 -10 1449.97 183.113   4
   0  -8 -11 3480.88 263.395   4
   0  -8 -11 4054.95 312.945   6
   0  -8 -12 20366.2 721.270   6
   0  -8 -12 19409.2 668.806   4
   0  -8 -13 6458.58 375.955   6
   0  -8 -13 6488.47 358.495   4
   0  -8 -14 15479.0 570.828   4
   0  -8 -14 15254.8 586.602   6
   0  -8 -15 53996.6 1333.34   6
   0  -8 -15 56482.8 1334.53   4
   0  -8 -16 35096.8 939.190   6
   0  -8 -16 34323.1 936.418   4
   0  -8 -17 1448.24 163.460   6
   0  -8 -17 1505.34 172.336   4
   0  -8 -18 5568.93 297.959   4
   0  -8 -19 4103.68 245.670   4
   0  -8 -20 8694.56 349.065   4
   0  -8 -21 12420.0 409.497   4
   0  -8 -22 828.317 103.410   4
   0  -8 -23 26.7456 51.5237   4
   0  -9   0 2.25317 130.917   6
   0  -9  -1 57.0137 128.212   6
   0  -9   1-10.5095 123.498   6
   0  -9  -2 5202.08 351.099   6
   0  -9   2 5504.68 350.813   6
   0  -9  -3 17677.6 674.493   6
   0  -9   3 17043.1 635.641   6
   0  -9   4 1497.36 204.203   6
   0  -9  -4 1153.53 200.584   6
   0  -9  -5 4927.15 350.122   6
   0  -9   5 5189.39 320.370   6
   0  -9  -6 7513.87 424.493   6
   0  -9  -7 16092.1 635.985   6
   0  -9  -8 753.659 179.150   6
   0  -9  -9 16698.5 640.576   6
   0  -9 -10 37104.2 966.746   4
   0  -9 -10 35094.6 1019.34   6
   0  -9 -11 14070.4 514.338   4
   0  -9 -11 14608.0 570.444   6
   0  -9 -12 15301.0 574.599   6
   0  -9 -12 15362.2 534.147   4
   0  -9 -13 19314.6 642.238   6
   0  -9 -13 18210.5 587.707   4
   0  -9 -14 4396.55 257.437   4
   0  -9 -14 4678.56 285.824   6
   0  -9 -15 1149.97 138.898   4
   0  -9 -15 1088.88 149.738   6
   0  -9 -16 10442.7 387.440   4
   0  -9 -16 10636.7 398.426   6
   0  -9 -17 12309.1 409.584   4
   0  -9 -18 132.924 66.1219   4
   0  -9 -19 1798.90 132.117   4
   0 -10   0 411.394 122.780   6
   0 -10  -1 63.4100 109.334   6
   0 -10   1 114.795 108.657   6
   0 -10   2 6101.06 331.959   6
   0 -10  -2 6554.39 358.502   6
   0 -10  -3 37.1467 116.091   6
   0 -10   3-23.3213 94.9533   6
   0 -10   4 2897.40 216.679   6
   0 -10  -4 2253.50 221.379   6
   0 -10  -5 34501.2 959.141   6
   0 -10  -6 9507.17 439.942   6
   0 -10  -7 127.998 120.946   6
   0 -10  -8 1424.78 179.797   6
   0 -10  -9 252.210 115.644   6
   0 -10 -10 6445.72 332.772   6
   0 -10 -11 17309.4 564.765   6
   0 -10 -12 1547.87 160.722   6
   0 -10 -13 7004.42 309.796   6
   0 -10 -14 11018.1 380.710   6
   0 -11   0 20.7460 75.8426   6
   0 -11  -1 2061.63 170.506   6
   0 -11   1 1963.28 156.635   6
   0 -11  -2 889.913 123.139   6
   0 -11   2 1430.70 134.657   6
   0 -11  -3 92.5226 81.0187   6
   0 -11  -4 1420.69 150.332   6
   0 -11  -5 991.537 132.159   6
   0 -11  -6 5119.38 259.987   6
   0 -11  -7 2982.86 194.070   6
   0 -11  -8 5989.77 270.123   6
   0 -11  -9 295.769 84.5015   6
   0 -11 -10 14170.6 422.973   6
  -1   0   0 7.74190 18.4050   1
  -1   0  -1 14001.3 290.691   1
  -1   0   1 14472.5 294.334   1
  -1   0  -2 22360.4 438.647   1
  -1   0  -3 7469.91 185.339   1
  -1   0  -4 331332. 5763.93   1
  -1   0  -5 7122.49 200.058   1
  -1   0  -6 205202. 3628.05   1
  -1   0  -7 136843. 2469.53   1
  -1   0  -8 438210. 7661.03   1
  -1   0  -9 1808.65 113.335   1
   1   0 -10 9953.56 308.176   2
  -1   0 -10 9563.34 302.213   1
   1   0 -11 11144.2 342.776   2
  -1   0 -11 11383.9 345.793   1
  -1   0 -12 59370.0 1219.84   1
   1   0 -12 58253.3 1206.82   2
   1   0 -13 21810.2 571.071   2
  -1   0 -13 22454.6 584.739   1
  -1   0 -14 14450.4 451.920   1
   1   0 -14 14565.5 442.304   2
  -1   0 -15 24190.0 656.346   1
   1   0 -15 23649.6 634.020   2
   1   0 -16 963.045 121.434   2
  -1   0 -16 1032.90 133.480   1
  -1   0 -17 4071.77 249.776   1
   1   0 -17 4514.85 244.450   2
  -1   0 -18 1965.07 188.977   1
  -1   0 -19 176123. 3424.19   1
   1   0 -19 174914. 3423.17   3
  -1   0 -19 172104. 3383.18   3
   1   0 -19 179660. 3397.29   1
   1   0 -20 373.403 133.551   3
  -1   0 -20 456.322 118.990   3
   1   0 -20 426.300 120.537   1
  -1   0 -20 365.116 122.129   1
  -1   0 -21 23784.8 756.752   1
   1   0 -21 24602.2 748.174   1
  -1   0 -21 22513.0 718.620   3
   1   0 -21 22529.7 737.294   3
   1   0 -22 1329.85 190.890   3
  -1   0 -22 1530.43 187.149   3
  -1   0 -22 1521.00 188.455   1
   1   0 -22 1734.21 200.173   1
   1   0 -23 6197.55 358.402   3
  -1   0 -23 5981.81 345.948   3
  -1   0 -24 67604.4 1575.60   3
  -1   0 -25 55936.9 1358.78   3
  -1   0 -26 26007.6 778.228   3
   1   0 -26 24077.2 831.917   4
   1   0 -27 46.5955 119.947   4
  -1   0 -27 19.8319 100.943   3
   1   0 -28 6834.92 371.416   4
  -1   0 -28 6574.33 332.274   3
  -1   0 -29 5977.61 345.147   4
   1   0 -29 5482.23 314.744   4
   1   0 -30 316.490 99.7369   4
  -1   0 -30 266.320 111.789   4
   1   0 -31 106.794 76.4102   4
  -1   0 -31 84.1999 85.7917   4
  -1   0 -32 87.4401 62.6651   4
  -1  -1 -32 672.051 95.2878   4
  -1  -1 -31 11064.1 397.850   4
   1   1 -31 10368.4 359.527   4
  -1  -1 -30 10327.2 418.639   4
   1   1 -30 9461.31 381.437   4
   1   1 -29 2812.36 220.802   4
  -1  -1 -29 2769.88 236.648   4
   1   1 -28 6177.98 352.634   4
  -1  -1 -28 6953.54 340.825   3
  -1  -1 -28 6905.25 386.340   4
  -1  -1 -27 9113.77 470.031   4
  -1  -1 -27 8818.39 406.311   3
  -1  -1 -26 4918.29 359.613   4
  -1  -1 -26 5117.74 320.016   3
  -1  -1 -25 15671.5 587.628   3
  -1  -1 -24 2483.22 234.096   3
   1   1 -23 5523.83 333.031   3
  -1  -1 -23 6340.98 361.034   3
   1   1 -22 65385.8 1560.48   1
  -1  -1 -22 66974.2 1553.32   3
   1   1 -22 66481.1 1546.87   3
  -1  -1 -22 66555.9 1582.77   1
  -1  -1 -21 37127.3 1033.83   1
  -1  -1 -21 35764.2 994.903   3
   1   1 -21 37858.7 1012.25   3
   1   1 -21 39470.0 1033.31   1
  -1  -1 -20 16121.6 571.757   3
  -1  -1 -20 15997.0 586.297   1
   1   1 -20 15678.5 567.479   3
  -1  -1 -19 19226.2 645.753   1
  -1  -1 -19 19927.3 637.579   3
   1   1 -19 20423.2 648.648   3
  -1  -1 -18 13955.4 496.402   3
  -1  -1 -18 14039.7 508.542   1
  -1  -1 -17 32211.2 853.032   1
   1   1 -16 19752.2 569.673   2
  -1  -1 -16 20217.3 602.668   1
  -1  -1 -15 12363.9 429.411   1
   1   1 -15 12538.5 411.926   2
  -1  -1 -14 8576.24 333.428   1
  -1  -1 -13 51158.8 1015.74   7
  -1  -1 -13 50104.9 1101.17   1
  -1  -1 -12 70241.1 1341.94   7
  -1  -1 -12 70684.3 1427.25   1
  -1  -1 -11 79974.0 1570.26   1
  -1  -1 -11 79700.4 1491.81   7
  -1  -1 -10 33395.9 689.018   7
  -1  -1 -10 35126.0 757.039   1
  -1  -1  -9 71246.1 1384.02   1
  -1  -1  -8 94190.8 1764.26   1
  -1  -1  -7 149666. 2701.99   1
  -1  -1  -6 12661.0 319.769   1
  -1  -1  -5 273548. 4800.65   1
  -1  -1  -4 523685. 9083.19   1
  -1  -1  -3 70993.3 1305.57   1
  -1  -1  -2 426958. 7409.97   1
  -1  -1  -1 18243.3 387.350   1
  -1  -1   0 322372. 5551.42   1
  -1   1   0 316179. 5485.94   1
   1  -1   0 326783. 5535.76   2
  -1   1  -1 18135.0 337.906   1
   1  -1  -1 18003.0 381.567   2
  -1  -1   1 18107.8 388.705   1
   1  -1  -2 432210. 7444.10   2
  -1   1  -2 427941. 7397.49   1
  -1  -1   2 426729. 7448.18   1
  -1   1  -3 69474.6 1250.27   1
   1  -1  -3 69946.5 1292.96   2
   1  -1  -4 522444. 9077.90   2
   1  -1  -5 269975. 4755.95   2
   1  -1  -6 12876.4 336.923   2
   1  -1  -7 150294. 2730.69   2
   1  -1  -8 97305.4 1814.26   2
  -1   1  -8 95925.6 1684.31   2
  -1   1  -9 68949.3 1223.85   2
   1  -1  -9 68922.8 1358.74   2
   1  -1 -10 33808.2 760.227   2
   1  -1 -11 83532.2 1641.49   2
   1  -1 -12 69337.3 1411.17   2
   1  -1 -13 47257.7 1065.32   2
  -1   1 -13 50809.1 1068.20   1
   1  -1 -14 9109.01 341.281   2
  -1   1 -14 8744.18 328.783   1
  -1   1 -15 12042.6 416.568   1
  -1   1 -16 20362.9 600.649   1
   1  -1 -16 20616.5 581.496   1
   1  -1 -17 32026.6 818.271   1
  -1   1 -17 32398.0 847.488   1
   1  -1 -18 13470.4 508.530   3
   1  -1 -18 13995.8 485.072   1
  -1   1 -18 13619.8 497.070   1
  -1   1 -18 13668.1 479.337   3
  -1   1 -19 19749.2 623.051   3
   1  -1 -19 20556.9 635.063   1
  -1   1 -19 20094.3 646.674   1
   1  -1 -19 19846.3 656.048   3
   1  -1 -20 15147.2 578.620   3
  -1   1 -20 16222.2 559.628   3
   1  -1 -20 15937.9 561.010   1
  -1   1 -20 16611.9 589.745   1
   1  -1 -21 38520.9 1003.27   1
   1  -1 -21 36391.7 1016.64   3
  -1   1 -21 36159.7 975.376   3
  -1   1 -21 36805.0 1018.77   1
   1  -1 -22 67000.1 1578.56   3
   1  -1 -22 65577.3 1548.11   1
  -1   1 -22 66602.9 1580.81   1
  -1   1 -22 66991.2 1533.20   3
  -1   1 -23 5766.77 332.194   3
  -1   1 -24 2272.19 218.284   3
   1  -1 -24 2530.62 274.223   4
   1  -1 -25 14961.0 634.656   4
  -1   1 -25 15081.9 559.214   3
  -1   1 -26 4895.35 302.044   3
   1  -1 -26 5813.55 380.123   4
   1  -1 -27 9621.76 466.949   4
  -1   1 -27 8589.74 390.788   3
   1  -1 -28 6754.90 372.031   4
  -1   1 -28 6799.22 327.815   3
   1  -1 -29 2321.50 211.492   4
   1  -1 -30 10040.9 396.809   4
  -1   1 -30 10100.9 419.509   4
  -1   1 -31 11236.7 406.966   4
   1  -1 -31 10764.1 375.794   4
  -1   1 -32 1064.12 112.088   4
  -1  -2 -31 1899.06 153.320   4
  -1  -2 -30 1048.10 140.500   4
   1   2 -30 1123.14 133.141   4
   1   2 -29 782.467 133.819   4
  -1  -2 -29 779.770 147.818   4
  -1  -2 -28 585.163 152.637   4
  -1  -2 -27 850.427 172.720   4
  -1  -2 -27 997.873 157.089   3
  -1  -2 -26 7864.02 387.488   3
  -1  -2 -26 7872.88 443.552   4
  -1  -2 -25 16822.2 680.034   4
  -1  -2 -25 16711.9 606.261   3
  -1  -2 -24 1578.40 195.863   3
  -1  -2 -24 2015.76 248.666   4
  -1  -2 -23 2882.76 250.841   3
  -1  -2 -23 2831.20 297.703   4
  -1  -2 -22 11881.5 503.585   3
  -1  -2 -21 16334.3 590.698   3
   1   2 -21 15784.4 563.307   3
  -1  -2 -21 15884.9 604.240   1
  -1  -2 -20 7878.42 402.352   1
  -1  -2 -20 8768.26 406.991   3
   1   2 -20 8734.08 396.047   3
  -1  -2 -19 4447.04 290.647   1
  -1  -2 -19 4252.85 271.724   3
   1   2 -19 3998.03 263.701   3
  -1  -2 -18 1106.63 142.866   3
  -1  -2 -18 775.937 137.251   1
  -1  -2 -17 2489.05 203.445   1
  -1  -2 -16 17847.3 568.119   1
  -1  -2 -15 16460.7 523.989   1
  -1  -2 -14 31448.3 737.300   7
  -1  -2 -14 31658.8 792.280   1
  -1  -2 -13 62429.3 1260.46   7
  -1  -2 -13 60468.2 1304.54   1
  -1  -2 -12 35492.0 776.909   7
  -1  -2 -12 33494.9 806.019   1
  -1  -2 -11 77912.3 1519.87   7
  -1  -2 -11 79092.2 1563.33   1
  -1  -2 -10 58585.4 1199.88   1
  -1  -2 -10 58541.6 1160.55   7
  -1  -2  -9 48805.7 1009.14   1
  -1  -2  -9 48001.0 970.827   7
  -1  -2  -8 13264.5 368.840   1
  -1  -2  -8 13584.0 348.519   7
  -1  -2  -7 51285.2 1029.08   1
  -1  -2  -6 80174.6 1516.15   1
  -1  -2  -5 27208.3 589.658   1
  -1  -2  -4 162306. 2913.00   1
  -1  -2  -3 541507. 9415.00   1
  -1  -2  -2 161696. 2893.05   1
  -1  -2  -1 82469.9 1530.44   1
  -1  -2   0 35990.3 732.728   1
  -1  -2   1 80910.9 1507.98   1
  -1  -2   2 169046. 3023.33   1
   1  -2  -3 542361. 9337.70   1
   1  -2  -4 164696. 2873.60   1
   1  -2  -5 27584.9 534.284   1
   1  -2  -6 77133.1 1449.91   1
  -1  -2   6 81498.9 1421.84   7
   1  -2  -7 54210.6 1012.42   1
  -1  -2   7 53292.4 963.244   7
   1  -2  -8 13271.6 323.662   1
   1  -2  -9 48896.5 963.988   1
   1  -2 -10 58594.0 1148.11   1
   1  -2 -11 77572.4 1497.01   1
   1  -2 -12 33378.1 746.933   1
   1  -2 -13 62128.5 1270.93   1
   1  -2 -14 30363.3 729.518   1
   1  -2 -15 17060.0 494.159   1
  -1   2 -15 16383.1 510.795   1
   1  -2 -16 17895.1 528.448   1
  -1   2 -16 16800.7 535.892   1
  -1   2 -17 2276.01 189.592   1
   1  -2 -17 2609.85 186.950   1
   1  -2 -18 756.966 135.121   3
   1  -2 -18 612.899 108.653   1
  -1   2 -18 643.757 114.975   3
   1  -2 -19 4596.29 300.323   3
  -1   2 -19 4878.36 275.707   3
  -1   2 -19 4981.79 298.722   1
   1  -2 -19 4006.04 316.285   4
   1  -2 -19 4599.17 271.946   1
  -1   2 -20 9563.93 427.302   1
  -1   2 -20 8743.33 383.428   3
   1  -2 -20 8516.16 413.684   3
   1  -2 -20 7849.23 447.535   4
   1  -2 -20 7509.43 371.103   1
   1  -2 -21 15522.6 654.791   4
  -1   2 -21 16224.0 559.744   3
  -1   2 -21 16575.6 604.152   1
   1  -2 -21 16466.9 581.690   1
   1  -2 -21 15495.7 594.671   3
  -1   2 -22 11972.3 473.607   3
   1  -2 -22 11651.1 561.401   4
   1  -2 -23 2844.39 284.514   4
  -1   2 -23 2966.87 234.454   3
  -1   2 -24 2289.41 206.812   3
   1  -2 -24 1656.14 243.673   4
   1  -2 -25 16686.5 666.200   4
  -1   2 -25 15259.6 549.821   3
  -1   2 -26 7793.80 359.951   3
   1  -2 -26 7293.03 420.164   4
  -1   2 -27 863.154 126.889   3
   1  -2 -27 849.906 169.871   4
   1  -2 -28 405.995 129.987   4
   1  -2 -29 673.295 135.103   4
   1  -2 -30 1229.02 138.383   4
   1  -2 -31 2034.19 148.408   4
  -1   2 -31 1910.19 159.212   4
  -1  -3 -31 456.737 77.5304   4
  -1  -3 -30 9337.64 352.212   4
   1   3 -30 8895.39 315.642   4
  -1  -3 -29 1182.90 146.942   4
   1   3 -29 1424.50 148.271   4
  -1  -3 -28 8460.32 394.950   4
  -1  -3 -27 1536.74 193.267   4
  -1  -3 -26 2650.97 254.217   4
  -1  -3 -26 2494.12 215.534   3
  -1  -3 -25 1318.77 205.922   4
  -1  -3 -25 1290.27 173.364   3
  -1  -3 -24 1020.95 195.594   4
  -1  -3 -24 1154.04 167.953   3
  -1  -3 -23 1609.50 229.528   4
  -1  -3 -23 2126.22 226.365   3
  -1  -3 -22 2584.67 266.446   4
  -1  -3 -22 2957.77 242.105   3
  -1  -3 -21 6752.12 419.962   4
  -1  -3 -21 7069.45 370.763   3
  -1  -3 -20 3336.90 262.889   1
  -1  -3 -20 3300.62 299.128   4
  -1  -3 -20 3388.62 251.491   3
  -1  -3 -19 2628.57 233.968   1
  -1  -3 -19 2917.18 230.124   3
  -1  -3 -19 2775.25 271.907   4
  -1  -3 -18 873.761 144.214   3
  -1  -3 -18 1159.34 162.330   1
  -1  -3 -18 861.820 182.874   4
  -1  -3 -17 7260.13 352.853   1
  -1  -3 -17 6890.87 392.544   4
  -1  -3 -17 6772.22 330.424   3
  -1  -3 -16 2141.23 189.521   1
  -1  -3 -15 3709.66 235.511   1
  -1  -3 -15 3905.23 220.808   7
  -1  -3 -14 13965.0 453.607   7
  -1  -3 -14 14222.5 477.087   1
  -1  -3 -13 2848.90 191.774   1
  -1  -3 -13 3044.23 190.652   7
  -1  -3 -12 36871.2 867.239   7
  -1  -3 -12 37165.7 879.184   1
  -1  -3 -11 6784.68 275.312   7
  -1  -3 -11 6707.94 279.469   1
  -1  -3 -10 67393.0 1403.53   1
  -1  -3 -10 70883.2 1408.15   7
  -1  -3  -9 73987.7 1482.45   1
  -1  -3  -9 74558.9 1479.43   7
  -1  -3  -8 10546.5 328.490   7
  -1  -3  -8 9909.04 325.077   1
  -1  -3  -7 12599.3 360.422   7
  -1  -3  -7 12191.0 362.429   1
  -1  -3  -6 13211.4 374.288   1
  -1  -3  -6 13640.7 370.494   7
  -1  -3  -5 30198.6 681.632   1
  -1  -3  -5 31180.2 674.495   7
  -1  -3  -4 9107.32 271.977   7
  -1  -3  -4 8805.49 277.493   1
  -1  -3  -3 6381.18 226.700   1
  -1  -3  -3 7090.79 224.476   7
  -1  -3  -2 8361.20 266.942   1
  -1  -3  -2 8989.81 259.103   7
  -1  -3  -1 61808.9 1184.69   7
  -1  -3  -1 61200.1 1209.73   1
  -1  -3   0 16150.4 412.354   1
  -1  -3   0 16051.5 385.126   7
  -1  -3   1 60535.4 1161.55   7
  -1  -3   1 61326.0 1199.78   1
  -1  -3   2 9156.22 251.864   7
   1  -3  -3 6922.49 157.428   1
  -1  -3   3 6791.23 205.760   7
   1  -3  -4 8948.14 203.680   1
  -1  -3   4 8844.95 243.324   7
  -1  -3   5 29301.1 624.355   7
   1  -3  -5 31271.6 593.988   1
  -1  -3   6 13351.2 321.826   7
   1  -3  -6 13691.3 310.008   1
   1  -3  -7 13534.5 313.882   1
  -1  -3   7 12542.6 298.800   7
   1  -3  -8 10990.1 287.531   1
   1  -3  -9 74783.4 1419.57   1
   1  -3 -10 69075.0 1337.85   1
   1  -3 -11 6604.46 236.739   1
   1  -3 -12 37126.4 816.973   1
   1  -3 -13 3121.44 173.539   1
   1  -3 -14 14527.1 437.434   1
   1  -3 -15 3694.41 205.929   1
   1  -3 -16 2847.43 191.256   1
  -1   3 -17 6971.05 331.233   1
   1  -3 -17 6440.74 332.970   3
   1  -3 -17 6365.30 298.983   1
   1  -3 -17 6636.90 392.505   4
   1  -3 -18 780.273 166.020   4
  -1   3 -18 986.252 143.772   1
   1  -3 -18 838.150 142.711   3
  -1   3 -19 2897.17 235.998   1
   1  -3 -19 2820.16 277.431   4
  -1   3 -20 3209.63 255.308   1
   1  -3 -20 3334.34 301.917   4
   1  -3 -21 7270.63 437.187   4
  -1   3 -21 7279.46 345.843   3
  -1   3 -22 3133.19 232.303   3
   1  -3 -22 3030.87 291.627   4
   1  -3 -23 1802.34 237.495   4
  -1   3 -23 2393.52 203.945   3
  -1   3 -24 1361.44 159.813   3
   1  -3 -24 1265.65 209.154   4
   1  -3 -25 1671.65 217.576   4
  -1   3 -25 1097.65 143.757   3
   1  -3 -26 2421.53 241.628   4
   1  -3 -27 1606.71 188.839   4
   1  -3 -28 7811.81 370.962   4
   1  -3 -29 1347.52 149.652   4
   1  -3 -30 9478.28 345.482   4
   1  -3 -31 336.556 69.2508   4
  -1   3 -31 233.451 73.4359   4
  -1  -4 -30 1789.35 128.533   4
  -1  -4 -29 408.005 92.9625   4
   1   4 -29 308.262 85.5490   4
  -1  -4 -28 7516.72 338.387   4
  -1  -4 -27 2160.83 200.304   4
  -1  -4 -26 715.694 148.881   4
  -1  -4 -25 7265.67 400.420   4
  -1  -4 -24 18575.9 615.236   3
  -1  -4 -24 18209.3 681.358   4
  -1  -4 -23 6061.77 384.640   4
  -1  -4 -23 6285.30 338.820   3
  -1  -4 -22 9387.84 486.110   4
  -1  -4 -22 9327.16 420.397   3
  -1  -4 -21 6990.47 426.322   4
  -1  -4 -21 7512.94 374.028   3
  -1  -4 -20 2609.94 224.367   3
  -1  -4 -20 2394.69 261.549   4
  -1  -4 -19 25871.6 769.235   3
  -1  -4 -19 25526.9 867.167   4
  -1  -4 -19 27030.9 820.669   1
  -1  -4 -18 20806.5 746.684   4
  -1  -4 -18 20411.4 683.460   1
  -1  -4 -18 19383.5 635.705   3
  -1  -4 -17 5336.70 299.110   3
  -1  -4 -17 5159.99 309.789   1
  -1  -4 -17 5861.43 367.776   4
  -1  -4 -16 19143.5 592.742   3
  -1  -4 -16 18671.0 599.020   7
  -1  -4 -16 17210.4 664.298   4
  -1  -4 -16 18613.4 616.096   1
  -1  -4 -15 206.690 98.9928   1
  -1  -4 -15-82.5493 113.835   4
  -1  -4 -15-56.7831 96.2770   7
  -1  -4 -14 3659.73 238.250   1
  -1  -4 -14 3540.96 235.135   7
  -1  -4 -13 13395.5 472.740   7
  -1  -4 -13 13339.0 466.399   1
  -1  -4 -12 41685.0 1008.48   7
  -1  -4 -12 42069.9 997.578   1
  -1  -4 -11 883.281 115.366   1
  -1  -4 -11 677.598 110.321   7
  -1  -4 -10 63098.8 1369.66   7
  -1  -4 -10 64405.9 1354.36   1
  -1  -4  -9 9496.17 343.544   1
  -1  -4  -9 9487.17 359.216   7
  -1  -4  -8 50642.8 1114.84   7
  -1  -4  -8 49913.4 1087.14   1
  -1  -4  -7 15116.2 458.911   7
  -1  -4  -7 14950.7 439.655   1
  -1  -4  -6 36595.3 838.396   7
  -1  -4  -6 35333.1 812.035   1
  -1  -4  -5 14622.1 432.339   7
  -1  -4  -5 14275.0 416.493   1
  -1  -4  -4 62106.1 1283.34   7
  -1  -4  -4 63073.5 1277.25   1
  -1  -4  -3 45510.4 969.579   1
  -1  -4  -3 44818.6 971.934   7
  -1  -4  -2 59625.0 1213.87   1
  -1  -4  -2 58629.1 1210.23   7
  -1  -4  -1 58553.2 1214.46   1
  -1  -4  -1 60847.5 1218.10   7
  -1  -4   0 10053.8 318.074   7
  -1  -4   0 9547.82 318.282   1
  -1  -4   1 56974.2 1160.24   7
  -1  -4   2 61258.3 1229.50   7
  -1  -4   3 45415.4 947.677   7
  -1  -4   4 61870.7 1229.64   7
  -1  -4   5 14603.8 387.630   7
  -1  -4   6 35327.4 747.623   7
  -1  -4   7 15395.7 382.843   7
   1  -4 -15 49.0421 110.776   4
   1  -4 -16 18045.4 683.288   4
  -1   4 -17 5656.29 302.578   1
   1  -4 -17 5631.19 373.364   4
   1  -4 -18 20805.6 764.605   4
  -1   4 -18 21485.4 671.878   1
   1  -4 -19 27325.2 895.522   4
  -1   4 -19 25489.0 780.584   1
   1  -4 -20 1790.96 235.832   4
   1  -4 -21 7378.29 435.925   4
   1  -4 -22 9587.51 495.221   4
   1  -4 -23 5862.11 382.126   4
   1  -4 -24 18785.6 695.652   4
   1  -4 -25 8114.84 417.994   4
   1  -4 -26 543.710 143.743   4
   1  -4 -27 2046.71 196.085   4
   1  -4 -28 8455.57 356.753   4
   1  -4 -29 353.477 89.7545   4
   1  -4 -30 2075.77 136.246   4
  -1  -5 -28 3496.71 195.887   4
  -1  -5 -27 3318.18 210.375   4
  -1  -5 -26 1601.08 166.434   4
  -1  -5 -25 6867.59 351.092   4
  -1  -5 -24 2906.03 243.413   4
  -1  -5 -23 246.968 120.037   4
  -1  -5 -22 3584.66 282.314   4
  -1  -5 -21 10018.5 487.197   4
  -1  -5 -20 11975.1 546.193   4
  -1  -5 -19 12064.2 551.719   4
  -1  -5 -18 15062.4 622.498   4
  -1  -5 -17 3254.46 284.631   4
  -1  -5 -16 28925.5 854.995   7
  -1  -5 -16 29051.0 907.889   4
  -1  -5 -15 3275.74 256.379   7
  -1  -5 -15 3732.52 289.276   4
  -1  -5 -15 3790.03 263.118   1
  -1  -5 -14 2597.10 212.377   1
  -1  -5 -14 2773.27 251.218   4
  -1  -5 -14 2894.86 235.571   7
  -1  -5 -13 7566.05 370.481   7
  -1  -5 -13 7753.15 358.629   1
  -1  -5 -13 7483.52 389.424   4
  -1  -5 -12 20679.1 669.544   7
  -1  -5 -12 22643.9 660.574   1
  -1  -5 -11 8477.32 383.405   7
  -1  -5 -11 9071.01 368.571   1
  -1  -5 -10 21312.0 620.505   1
  -1  -5 -10 21986.8 662.863   7
  -1  -5  -9 2714.02 207.930   7
  -1  -5  -9 2953.17 195.536   1
  -1  -5  -8 6428.14 315.460   7
  -1  -5  -8 7229.75 306.168   1
  -1  -5  -7 711.418 103.098   1
  -1  -5  -7 503.539 109.281   7
  -1  -5  -6 2332.88 164.673   1
  -1  -5  -6 2469.43 187.382   7
  -1  -5  -5 6635.14 283.362   1
  -1  -5  -5 7354.07 320.988   7
  -1  -5  -4 24229.2 660.234   7
  -1  -5  -4 23820.9 627.577   1
  -1  -5  -3 8693.08 323.140   1
  -1  -5  -3 8517.76 341.764   7
  -1  -5  -2 9655.07 340.547   1
  -1  -5  -2 9642.21 362.271   7
  -1  -5  -1 28290.4 682.875   1
  -1  -5  -1 26543.0 700.978   7
  -1  -5   0 144520. 2744.06   7
  -1  -5   1 26759.6 681.591   7
  -1  -5   2 9327.11 336.523   7
  -1  -5   3 8248.85 308.563   7
  -1  -5   4 23818.0 606.102   7
  -1  -5   5 6959.47 267.548   7
  -1  -5   6 2515.73 151.726   7
   1  -5 -12 20644.0 698.716   4
   1  -5 -13 6778.46 359.233   6
   1  -5 -13 7320.81 393.726   4
   1  -5 -14 2691.00 236.068   6
   1  -5 -14 2780.09 252.844   4
   1  -5 -15 3126.00 251.390   6
   1  -5 -15 3139.48 280.727   4
   1  -5 -16 30740.9 952.837   4
   1  -5 -16 30084.7 867.456   6
   1  -5 -17 3167.47 292.823   4
   1  -5 -18 14137.0 611.571   4
   1  -5 -19 11319.9 539.462   4
   1  -5 -20 12565.5 568.976   4
   1  -5 -21 9278.30 480.353   4
   1  -5 -22 4284.59 319.399   4
   1  -5 -23 202.220 126.664   4
   1  -5 -24 2486.17 227.860   4
   1  -5 -25 6824.79 353.375   4
   1  -5 -26 1728.18 175.809   4
   1  -5 -27 3611.66 222.242   4
   1  -5 -28 3594.30 200.107   4
   1  -5 -29 1867.28 123.253   4
  -1  -6 -27 2146.02 136.869   4
  -1  -6 -26 349.590 86.4108   4
  -1  -6 -25 7170.56 310.614   4
  -1  -6 -24 1427.01 156.476   4
  -1  -6 -23 7043.75 347.058   4
  -1  -6 -22 4941.44 304.592   4
  -1  -6 -21 564.126 137.480   4
  -1  -6 -20 2031.19 214.082   4
  -1  -6 -19 42.3705 103.183   4
  -1  -6 -18 3710.32 289.445   4
  -1  -6 -17 4286.20 309.710   4
  -1  -6 -16 2292.93 237.407   4
  -1  -6 -15 1236.09 186.809   4
  -1  -6 -14 16273.8 621.802   7
  -1  -6 -14 15874.4 613.037   4
  -1  -6 -14 17199.4 614.577   6
  -1  -6 -13 26233.4 816.417   6
  -1  -6 -13 26584.8 823.325   4
  -1  -6 -13 26263.0 827.948   7
  -1  -6 -12 731.066 155.610   6
  -1  -6 -12 658.138 149.874   7
  -1  -6 -12 957.482 165.730   4
  -1  -6 -11 52060.9 1310.58   7
  -1  -6 -11 53710.5 1305.66   4
  -1  -6 -11 52570.0 1324.32   6
  -1  -6 -10 14755.3 570.497   6
  -1  -6 -10 13541.8 540.498   7
  -1  -6 -10 14309.3 537.149   4
  -1  -6  -9 5025.35 307.312   7
  -1  -6  -9 4763.09 289.527   4
  -1  -6  -9 5225.41 328.665   6
  -1  -6  -8 5800.75 346.940   6
  -1  -6  -8 6019.48 335.263   7
  -1  -6  -7 713.099 126.310   7
  -1  -6  -6 15860.8 556.358   7
  -1  -6  -5 7766.32 365.046   7
  -1  -6  -4 4269.08 232.687   1
  -1  -6  -4 4182.28 263.136   7
  -1  -6  -3 61.3186 79.8968   7
  -1  -6  -3 192.856 75.3580   1
  -1  -6  -2 21192.4 643.078   7
  -1  -6  -1 22221.9 657.907   7
  -1  -6   0 20511.9 617.340   7
  -1  -6   1 20487.7 612.208   7
  -1  -6   2 20907.4 612.831   7
  -1  -6   3 135.362 80.6825   7
  -1  -6   4 4304.26 233.576   7
  -1  -6   5 7209.51 305.464   7
   1  -6  -8 6399.68 361.045   6
   1  -6  -8 6396.14 338.638   4
   1  -6  -9 5176.98 313.156   4
   1  -6  -9 5127.64 329.112   6
   1  -6 -10 13940.8 547.776   4
   1  -6 -10 14724.4 575.530   6
   1  -6 -11 54588.4 1346.18   6
   1  -6 -11 51820.4 1320.84   4
   1  -6 -12 960.466 177.873   4
   1  -6 -12 847.131 175.544   6
   1  -6 -13 27762.7 874.473   4
   1  -6 -13 28031.4 858.967   6
   1  -6 -14 17066.8 626.639   6
   1  -6 -14 15662.8 624.067   4
   1  -6 -15 751.003 175.090   4
   1  -6 -15 1014.17 167.695   6
   1  -6 -16 2198.54 239.548   4
   1  -6 -16 2386.46 227.159   6
   1  -6 -17 4382.17 294.041   6
   1  -6 -17 4056.44 316.493   4
   1  -6 -18 3556.03 294.751   4
   1  -6 -19 42.1758 125.526   4
   1  -6 -20 1780.50 217.835   4
   1  -6 -21 619.048 149.764   4
   1  -6 -22 4410.99 295.476   4
   1  -6 -23 7461.74 370.234   4
   1  -6 -24 1479.59 166.472   4
   1  -6 -25 6790.90 311.720   4
   1  -6 -26 288.013 88.4185   4
   1  -6 -27 2247.98 147.443   4
  -1  -7 -25 5938.58 224.450   4
  -1  -7 -24 597.393 90.7572   4
  -1  -7 -23 5882.19 267.418   4
  -1  -7 -22 1819.42 162.475   4
  -1  -7 -21 3927.67 242.056   4
  -1  -7 -20 3237.37 234.177   4
  -1  -7 -19 6928.94 355.176   4
  -1  -7 -18 14689.7 551.005   4
  -1  -7 -17 12194.4 498.748   4
  -1  -7 -16 4920.77 314.316   4
  -1  -7 -16 5593.01 321.977   6
  -1  -7 -15 8634.24 420.762   4
  -1  -7 -15 8866.71 423.977   6
  -1  -7 -14 29644.2 889.115   6
  -1  -7 -14 29658.8 876.298   4
  -1  -7 -13 42516.4 1129.81   4
  -1  -7 -13 44789.1 1180.22   6
  -1  -7 -12 10857.0 500.537   6
  -1  -7 -12 10323.5 458.722   4
  -1  -7 -11 50717.8 1332.62   6
  -1  -7 -11 51715.5 1272.33   4
  -1  -7 -10 5435.36 355.674   7
  -1  -7 -10 5067.60 349.241   6
  -1  -7 -10 5400.20 320.712   4
  -1  -7  -9 56485.4 1428.85   6
  -1  -7  -9 56478.3 1337.25   4
  -1  -7  -9 54424.9 1407.26   7
  -1  -7  -8 6797.43 388.246   7
  -1  -7  -8 8168.55 381.703   4
  -1  -7  -8 7629.26 430.466   6
  -1  -7  -7 6238.04 368.987   7
  -1  -7  -7 5730.04 318.981   4
  -1  -7  -7 6384.40 392.503   6
  -1  -7  -6 23891.8 765.597   7
  -1  -7  -6 21939.7 769.657   6
  -1  -7  -6 22449.9 688.550   4
  -1  -7  -5 1590.12 173.886   4
  -1  -7  -5 1572.13 192.774   7
  -1  -7  -5 1135.66 192.834   6
  -1  -7  -4 3304.47 258.704   7
  -1  -7  -4 3011.35 269.657   6
  -1  -7  -4 2805.80 213.726   4
  -1  -7  -3 16356.2 602.196   7
  -1  -7  -3 16867.9 638.625   6
  -1  -7  -3 16209.5 547.773   4
   1  -7   3 16177.8 598.952   6
  -1  -7  -2 1277.32 187.894   6
   1  -7   2 1395.60 187.243   6
  -1  -7  -2 1150.39 162.807   7
   1  -7   1 6622.44 371.054   6
  -1  -7  -1 7103.21 366.718   7
  -1  -7  -1 6502.59 378.025   6
   1  -7   0 382.341 139.472   6
  -1  -7   0 208.343 129.345   6
  -1  -7   0 301.820 113.782   7
  -1  -7   1 7299.19 389.495   6
  -1  -7   1 7183.57 362.395   7
   1  -7  -1 6894.48 382.484   6
   1  -7  -2 1223.76 181.630   6
  -1  -7   2 1134.67 174.374   6
   1  -7  -2 1325.34 161.170   4
  -1  -7   2 945.051 144.008   7
   1  -7  -3 16133.8 625.597   6
  -1  -7   3 16914.0 567.387   7
   1  -7  -3 17849.6 593.335   4
  -1  -7   3 16215.4 613.451   6
   1  -7  -4 2675.82 254.756   6
   1  -7  -4 3298.20 244.347   4
  -1  -7   4 2948.15 252.997   6
  -1  -7   5 1443.55 195.923   6
   1  -7  -5 1861.22 221.400   6
   1  -7  -5 1564.14 176.188   4
   1  -7  -6 21195.2 754.706   6
   1  -7  -6 22586.0 714.012   4
  -1  -7   7 6393.61 362.655   6
   1  -7  -7 6189.82 384.025   6
   1  -7  -7 6824.75 361.279   4
   1  -7  -8 7287.25 383.040   4
   1  -7  -8 7663.89 422.632   6
   1  -7  -9 55648.2 1420.52   6
   1  -7  -9 55775.2 1364.64   4
   1  -7 -10 4655.39 339.696   6
   1  -7 -10 4925.89 322.324   4
   1  -7 -11 53111.1 1366.27   6
   1  -7 -11 52337.5 1329.01   4
   1  -7 -12 10604.0 485.439   4
   1  -7 -12 10026.1 489.399   6
   1  -7 -13 43978.3 1197.41   6
   1  -7 -13 45001.5 1193.74   4
   1  -7 -14 30547.9 909.288   4
   1  -7 -14 27976.1 886.915   6
   1  -7 -15 7906.41 427.451   4
   1  -7 -15 8499.74 428.110   6
   1  -7 -16 5842.09 362.380   4
   1  -7 -16 5974.98 353.037   6
   1  -7 -17 13376.7 552.787   4
   1  -7 -18 15434.4 588.069   4
   1  -7 -19 7282.48 382.626   4
   1  -7 -20 2964.48 235.025   4
   1  -7 -21 3767.62 254.193   4
   1  -7 -22 2094.15 182.539   4
   1  -7 -23 6110.14 286.599   4
   1  -7 -24 792.051 108.513   4
   1  -7 -25 6441.07 252.146   4
  -1  -8 -22 8857.21 290.664   4
  -1  -8 -21 6692.28 263.750   4
  -1  -8 -20 5819.45 259.730   4
  -1  -8 -19 507.208 97.9168   4
  -1  -8 -18 12737.3 449.168   4
  -1  -8 -17 4317.53 255.195   4
  -1  -8 -17 4301.44 255.806   6
  -1  -8 -16 26169.2 754.180   6
  -1  -8 -16 26210.8 747.272   4
  -1  -8 -15 28657.4 809.265   4
  -1  -8 -15 29554.3 841.064   6
  -1  -8 -14 6319.47 333.945   4
  -1  -8 -14 6952.11 372.536   6
  -1  -8 -13 3788.53 287.960   6
  -1  -8 -13 4393.01 275.347   4
  -1  -8 -12 7900.42 423.929   6
  -1  -8 -12 8457.10 389.681   4
  -1  -8 -11 7723.57 374.769   4
  -1  -8 -11 7541.54 421.067   6
  -1  -8 -10 32365.2 989.770   6
  -1  -8 -10 33217.2 906.455   4
  -1  -8  -9 54003.9 1297.88   4
  -1  -8  -9 55159.5 1422.30   6
  -1  -8  -8 80206.6 1759.02   4
  -1  -8  -8 80704.7 1899.08   6
  -1  -8  -7 10108.3 427.587   4
  -1  -8  -7 9325.96 488.112   6
  -1  -8  -6 12820.4 576.151   6
  -1  -8  -6 12478.4 481.540   4
  -1  -8  -5 13577.5 595.358   6
  -1  -8  -4 38271.2 1120.04   6
   1  -8   4 39144.3 1056.64   6
  -1  -8  -3 24118.2 830.614   6
   1  -8   3 24496.9 784.747   6
   1  -8   2 7660.08 407.424   6
  -1  -8  -2 7255.11 421.246   6
  -1  -8  -1 9487.25 481.868   6
   1  -8   1 9114.86 456.854   6
  -1  -8   0 1354.15 207.568   6
   1  -8   0 1324.17 197.546   6
   1  -8  -1 8614.77 443.197   6
  -1  -8   1 9317.24 471.986   6
   1  -8  -2 7335.99 414.420   6
  -1  -8   2 7524.08 420.701   6
   1  -8  -3 25575.4 830.726   6
  -1  -8   3 23486.8 801.494   6
  -1  -8   4 38160.8 1087.68   6
   1  -8  -4 39141.5 1111.36   6
   1  -8  -5 14083.9 539.962   4
  -1  -8   5 13749.7 567.664   6
   1  -8  -5 12753.8 568.714   6
   1  -8  -6 12752.5 565.312   6
   1  -8  -6 13174.9 522.094   4
  -1  -8   6 12612.8 535.633   6
   1  -8  -7 9449.65 486.559   6
   1  -8  -7 10352.2 457.491   4
  -1  -8   7 9682.69 455.739   6
   1  -8  -8 79177.0 1786.27   4
   1  -8  -8 79047.9 1859.45   6
   1  -8  -9 55297.4 1358.13   4
   1  -8  -9 55221.2 1424.06   6
   1  -8 -10 32846.5 938.595   4
   1  -8 -10 32041.9 983.223   6
   1  -8 -11 8970.29 463.934   6
   1  -8 -11 8380.87 418.066   4
   1  -8 -12 8453.02 414.501   4
   1  -8 -12 8140.19 435.789   6
   1  -8 -13 4869.31 310.323   4
   1  -8 -13 3681.02 296.203   6
   1  -8 -14 6725.08 381.556   6
   1  -8 -14 7548.88 387.047   4
   1  -8 -15 28515.9 852.232   6
   1  -8 -15 29731.7 854.075   4
   1  -8 -16 26053.9 787.567   6
   1  -8 -16 27959.1 802.594   4
   1  -8 -17 5223.41 302.989   4
   1  -8 -18 12773.8 472.837   4
   1  -8 -19 595.960 116.756   4
   1  -8 -20 6170.49 288.828   4
   1  -8 -21 6357.50 278.094   4
   1  -8 -22 9582.03 330.125   4
   1  -8 -23 6675.90 246.168   4
  -1  -9 -16 12624.2 403.268   4
  -1  -9 -16 12197.6 418.032   6
  -1  -9 -15 4055.07 220.019   4
  -1  -9 -15 4058.12 243.861   6
  -1  -9 -14 6648.01 329.596   6
  -1  -9 -14 6214.62 287.418   4
  -1  -9 -13 1412.56 146.051   4
  -1  -9 -13 1548.86 176.499   6
  -1  -9 -12 4186.67 287.753   6
  -1  -9 -11 4740.37 314.822   6
  -1  -9 -10 3882.71 295.050   6
  -1  -9  -9 14242.7 580.894   6
  -1  -9  -8 6198.54 381.121   6
  -1  -9  -7 18614.1 699.102   6
  -1  -9  -6 26045.0 857.842   6
  -1  -9  -5 2034.76 242.567   6
  -1  -9  -4 1837.41 236.683   6
   1  -9   4 2452.43 221.044   6
  -1  -9  -3 5882.14 385.380   6
   1  -9   3 6705.78 363.567   6
   1  -9   2 11921.1 507.980   6
  -1  -9  -2 12665.3 563.552   6
  -1  -9  -1 22206.8 781.946   6
   1  -9   1 21623.3 731.683   6
  -1  -9   0 2479.80 261.261   6
   1  -9   0 2824.60 251.391   6
   1  -9  -1 21454.7 737.513   6
  -1  -9   1 21471.7 761.903   6
  -1  -9   2 12771.7 556.794   6
   1  -9  -2 12740.2 547.575   6
  -1  -9   3 6240.69 378.603   6
   1  -9  -3 6735.84 392.420   6
   1  -9  -4 2417.03 247.029   6
  -1  -9   4 2224.17 228.878   6
  -1  -9   5 2024.38 223.276   6
   1  -9  -5 2181.44 237.031   6
  -1  -9   6 27319.8 823.078   6
   1  -9  -6 26324.5 851.456   6
   1  -9  -7 18860.3 690.811   6
   1  -9  -8 5483.76 351.792   6
   1  -9  -9 12740.4 544.038   6
   1  -9 -10 3446.47 277.845   6
   1  -9 -11 4309.11 279.206   4
   1  -9 -11 4918.32 319.319   6
   1  -9 -12 4336.26 292.245   6
   1  -9 -12 4275.88 270.905   4
   1  -9 -13 1587.66 172.309   4
   1  -9 -13 1393.47 180.410   6
   1  -9 -14 6699.17 324.044   4
   1  -9 -14 6340.11 333.401   6
   1  -9 -15 4348.16 253.580   4
   1  -9 -16 12875.7 444.229   4
   1  -9 -17 4964.24 248.124   4
   1  -9 -18 3571.33 199.496   4
   1  -9 -18 3270.07 173.399   5
   1  -9 -19 15135.6 433.122   4
   1  -9 -19 14493.4 394.219   5
  -1 -10 -14 8178.22 307.528   6
  -1 -10 -13 1578.79 149.199   6
  -1 -10 -12 11367.4 415.604   6
  -1 -10 -11 883.302 134.620   6
  -1 -10 -10 10957.8 433.422   6
  -1 -10  -9 2800.21 225.965   6
  -1 -10  -8 9925.95 432.837   6
  -1 -10  -7 488.813 139.814   6
  -1 -10  -6 6580.51 361.174   6
  -1 -10  -5 14385.9 557.758   6
  -1 -10  -4 6406.59 365.405   6
  -1 -10  -3 1361.41 192.808   6
   1 -10   3 1941.97 180.843   6
  -1 -10  -2 6982.94 379.508   6
   1 -10   2 6776.77 333.191   6
   1 -10   1 8425.27 386.155   6
  -1 -10  -1 8665.06 423.131   6
  -1 -10   0 238.285 132.648   6
   1 -10   0 254.090 105.683   6
   1 -10  -1 8429.52 393.613   6
  -1 -10   1 8034.33 403.909   6
  -1 -10   2 6930.74 362.961   6
   1 -10  -2 6788.26 356.459   6
  -1 -10   3 1875.81 194.014   6
   1 -10  -3 1872.07 202.307   6
   1 -10  -4 6527.98 354.066   6
  -1 -10   4 7011.66 347.258   6
  -1 -10   5 13580.9 492.479   6
   1 -10  -5 13740.0 524.256   6
   1 -10  -6 7372.13 372.438   6
   1 -10  -7 620.676 141.055   6
   1 -10  -8 9440.23 416.554   6
   1 -10  -9 3475.81 245.070   6
   1 -10 -10 10265.7 419.355   6
   1 -10 -11 852.259 140.315   6
   1 -10 -12 12308.2 439.062   6
  -1 -11 -10 3777.47 190.325   6
  -1 -11  -9 2607.73 167.985   6
  -1 -11  -8 9807.79 352.830   6
  -1 -11  -7 294.439 93.6163   6
  -1 -11  -6 6471.17 290.221   6
  -1 -11  -5 787.714 119.026   6
  -1 -11  -4 611.479 110.477   6
  -1 -11  -3 3779.69 228.371   6
  -1 -11  -2 624.433 113.584   6
   1 -11   1 533.252 96.1589   6
  -1 -11  -1 389.768 96.5265   6
  -1 -11   0 77.0471 81.0542   6
   1 -11   0 83.6054 70.1077   6
  -1 -11   1 402.050 95.5273   6
   1 -11  -1 600.483 104.519   6
  -1 -11   2 506.968 98.1894   6
   1 -11  -2 518.666 101.687   6
   1 -11  -3 4074.26 222.864   6
  -1 -11   3 3763.56 203.379   6
   1 -11  -4 665.487 109.740   6
   1 -11  -5 780.325 111.398   6
   1 -11  -6 6255.43 277.856   6
  -2   0   0 452539. 7866.51   1
  -2   0  -1 153284. 2716.44   1
  -2   0   1 151555. 2719.07   1
  -2   0  -2 244107. 4342.02   1
  -2   0   2 249192. 4341.41   1
  -2   0  -3 2329.84 113.000   1
  -2   0  -4 1343.10 89.2629   1
  -2   0  -5 54243.3 986.987   1
   2   0   5 48806.9 873.053   2
  -2   0  -6 25108.0 563.320   1
  -2   0  -7 24471.5 563.185   1
  -2   0  -8 49742.3 1019.22   1
  -2   0  -9 518.963 83.0796   1
  -2   0 -10 170.443 75.3304   1
   2   0 -11 31882.2 768.396   2
  -2   0 -11 31277.5 747.263   1
   2   0 -12 43348.8 1006.56   2
  -2   0 -12 45295.0 996.749   1
   2   0 -13 1270.10 138.733   2
  -2   0 -13 1170.94 129.274   1
  -2   0 -14 59779.1 1294.69   1
   2   0 -14 57531.4 1294.47   2
  -2   0 -15 4509.98 255.950   1
   2   0 -15 4278.06 253.022   2
   2   0 -16 50.5827 91.4034   2
  -2   0 -16-13.1434 76.7887   1
   2   0 -17 11842.3 462.511   2
  -2   0 -17 11962.7 465.681   1
   2   0 -18 415.227 121.483   2
  -2   0 -18 514.127 111.961   3
  -2   0 -18 451.777 118.120   1
   2   0 -19 2083.63 208.062   2
  -2   0 -19 2183.71 197.933   3
  -2   0 -19 2709.29 232.534   1
  -2   0 -20 14639.4 569.585   1
  -2   0 -20 14585.7 532.116   3
  -2   0 -21 14211.0 530.558   3
  -2   0 -21 14617.7 575.334   1
   2   0 -21 12904.4 518.443   1
  -2   0 -22 60229.1 1424.23   3
  -2   0 -23 4497.41 297.653   3
   2   0 -23 4064.17 312.491   4
   2   0 -24 14853.4 607.515   4
  -2   0 -24 14026.8 542.562   3
  -2   0 -25 9831.66 442.332   3
   2   0 -25 10622.3 495.388   4
  -2   0 -26 614.927 136.903   3
   2   0 -26 414.913 130.051   4
   2   0 -27 27319.4 816.110   4
  -2   0 -27 27984.2 792.028   3
   2   0 -28 53.9731 87.1845   4
  -2   0 -28 218.140 102.714   3
  -2   0 -28 269.639 127.379   4
  -2   0 -29 4128.85 236.142   3
  -2   0 -29 3485.44 254.967   4
   2   0 -29 3625.61 224.507   4
  -2   0 -30 239.104 104.858   4
   2   0 -30 199.830 81.9212   4
  -2   0 -30 222.097 80.1961   3
  -2   0 -31 3026.74 190.635   4
  -2  -1 -31 11208.0 370.934   4
  -2  -1 -30 7443.17 326.585   4
  -2  -1 -29 7974.84 331.637   3
   2   1 -29 7561.52 319.297   4
  -2  -1 -29 7250.95 353.521   4
   2   1 -28 3280.07 230.230   4
  -2  -1 -28 3255.67 258.854   4
  -2  -1 -28 3503.82 238.827   3
  -2  -1 -27 13976.8 511.994   3
  -2  -1 -27 13512.8 563.359   4
   2   1 -27 14023.3 526.481   4
   2   1 -26 32261.4 937.090   4
  -2  -1 -26 32366.7 987.845   4
  -2  -1 -26 34163.5 916.850   3
  -2  -1 -25 16874.5 598.790   3
  -2  -1 -24 10085.0 450.631   3
  -2  -1 -23 21703.6 706.776   3
  -2  -1 -22 10563.8 463.826   3
  -2  -1 -21 20943.9 683.740   3
  -2  -1 -21 20978.8 730.656   1
  -2  -1 -20 24477.0 732.977   3
  -2  -1 -20 23328.9 771.498   1
  -2  -1 -19 1260.46 175.761   1
  -2  -1 -19 1770.97 174.803   3
  -2  -1 -18 25045.6 711.899   3
   2   1 -18 24491.4 734.921   2
  -2  -1 -18 23875.6 750.144   1
  -2  -1 -17 18133.6 569.373   3
  -2  -1 -17 18602.7 622.627   1
   2   1 -17 19672.0 620.734   2
  -2  -1 -16 15204.0 536.599   1
   2   1 -16 16607.6 547.115   2
  -2  -1 -15 72214.1 1594.07   1
   2   1 -15 75891.7 1600.20   2
  -2  -1 -14 9401.11 373.372   1
  -2  -1 -13 12224.0 421.847   1
  -2  -1 -12 73976.6 1530.71   1
  -2  -1 -11 23515.6 614.209   1
  -2  -1 -10 18154.2 500.476   1
  -2  -1  -9 63526.7 1290.73   1
  -2  -1  -8 13572.5 389.270   1
  -2  -1  -7 129944. 2408.42   1
  -2  -1  -6 68577.9 1338.93   1
  -2  -1  -5 235986. 4208.32   1
  -2  -1  -4 173235. 3122.39   1
  -2  -1  -3 117486. 2158.41   1
   2  -1   2 323770. 5630.23   2
  -2  -1  -2 323080. 5690.32   1
  -2   1   1 126382. 2265.83   1
   2  -1   1 126594. 2287.77   2
  -2  -1   0 13758.7 345.942   1
   2  -1   0 12712.7 314.380   2
  -2   1   0 13384.9 289.681   1
  -2  -1   1 133230. 2399.92   1
   2  -1  -1 131618. 2377.54   2
  -2   1  -1 131273. 2330.89   1
  -2   1  -2 322477. 5595.75   1
  -2  -1   2 318315. 5656.95   1
   2  -1  -2 322444. 5646.22   2
   2  -1  -3 111755. 2084.75   2
  -2   1  -3 114381. 2037.27   1
   2  -1  -4 180992. 3158.17   2
  -2   1  -4 170772. 3099.66   1
   2  -1  -5 237402. 4240.02   2
  -2   1  -5 236871. 4186.54   1
   2  -1  -6 69301.1 1349.14   2
  -2   1  -6 67477.0 1299.26   1
   2  -1  -7 130560. 2440.87   2
  -2   1  -7 130923. 2393.71   1
   2  -1  -8 13674.0 406.470   2
  -2   1  -8 14043.0 376.464   1
  -2   1  -9 56944.4 1210.37   1
   2  -1  -9 66036.4 1275.39   2
  -2   1 -10 18018.8 477.925   1
   2  -1 -10 17901.2 506.982   2
   2  -1 -11 23844.5 627.425   2
  -2   1 -11 22803.2 587.703   1
   2  -1 -12 74707.6 1557.88   2
  -2   1 -12 74128.4 1512.69   1
   2  -1 -13 11337.3 420.151   2
  -2   1 -13 12560.3 410.951   1
   2  -1 -14 8066.63 352.702   2
  -2   1 -14 8340.62 338.414   1
   2  -1 -15 71645.7 1592.04   2
  -2   1 -15 74998.9 1567.93   1
   2  -1 -16 15387.8 536.857   2
  -2   1 -16 15266.4 519.436   1
  -2   1 -17 19400.5 579.370   3
   2  -1 -17 19010.7 625.624   2
  -2   1 -17 19455.0 617.129   1
  -2   1 -18 24339.9 686.992   3
   2  -1 -18 23129.2 676.904   1
  -2   1 -18 24389.2 732.396   1
   2  -1 -19 1653.95 173.500   1
  -2   1 -19 1600.94 186.344   1
  -2   1 -19 1692.69 174.061   3
  -2   1 -20 23583.5 713.423   3
   2  -1 -20 24140.2 726.729   1
  -2   1 -20 25450.3 780.435   1
   2  -1 -20 23970.5 811.078   4
  -2   1 -21 20620.2 656.597   3
   2  -1 -21 20002.9 658.208   1
  -2   1 -21 19693.3 692.274   1
   2  -1 -21 20416.0 736.346   4
   2  -1 -22 10045.7 498.797   4
  -2   1 -22 9966.42 436.556   3
  -2   1 -23 21093.9 681.063   3
   2  -1 -23 20296.3 745.945   4
   2  -1 -24 9266.44 474.351   4
  -2   1 -24 9789.19 433.725   3
  -2   1 -25 17353.3 590.657   3
   2  -1 -25 15804.2 629.946   4
  -2   1 -26 33341.4 889.833   3
   2  -1 -26 31175.0 934.534   4
  -2   1 -27 12306.7 468.608   3
   2  -1 -27 12900.0 511.012   4
  -2   1 -28 3144.99 217.820   3
   2  -1 -28 3474.83 240.186   4
   2  -1 -29 7620.15 327.009   4
  -2   1 -29 7691.95 318.124   3
   2  -1 -30 7087.37 279.959   4
  -2   1 -30 6465.76 312.720   4
  -2   1 -31 11481.1 388.942   4
  -2  -2 -30 9033.40 344.205   4
  -2  -2 -29 6302.73 310.209   4
  -2  -2 -28 350.545 108.322   3
  -2  -2 -28 284.001 115.447   4
  -2  -2 -27 1286.05 185.105   4
   2   2 -27 1422.98 165.816   4
  -2  -2 -27 1154.82 155.631   3
  -2  -2 -26 2854.44 262.320   4
  -2  -2 -26 2829.37 225.681   3
  -2  -2 -25 3287.44 291.470   4
  -2  -2 -25 3230.90 253.167   3
  -2  -2 -24 3813.04 317.277   4
  -2  -2 -24 4161.09 287.252   3
  -2  -2 -23 2913.91 243.035   3
  -2  -2 -23 2827.35 277.151   4
  -2  -2 -22 9634.33 437.280   3
  -2  -2 -21 4455.56 290.522   3
  -2  -2 -20 4899.39 328.897   1
  -2  -2 -20 5425.02 317.885   3
  -2  -2 -19 80.0268 111.997   1
  -2  -2 -19 268.894 108.083   3
  -2  -2 -18 20652.5 649.646   3
  -2  -2 -18 21561.0 712.830   1
   2   2 -18 22478.9 691.766   2
  -2  -2 -17 9099.48 378.516   3
  -2  -2 -17 9885.42 434.871   1
  -2  -2 -16 8008.14 375.616   1
  -2  -2 -15 14165.0 506.139   1
  -2  -2 -14 26216.2 645.865   7
  -2  -2 -14 25136.6 718.994   1
  -2  -2 -13 30263.7 712.250   7
  -2  -2 -13 29935.2 786.492   1
  -2  -2 -12 2627.11 152.167   7
  -2  -2 -12 2344.95 179.228   1
  -2  -2 -11 18582.6 538.703   1
  -2  -2 -10 13565.9 427.423   1
  -2  -2  -9 91197.8 1795.62   1
  -2  -2  -8 66860.0 1359.93   1
  -2  -2  -7 82966.2 1628.89   1
  -2  -2  -6 62535.1 1263.39   1
  -2  -2  -5 5676.33 224.366   1
  -2  -2  -4 3583.00 172.853   1
  -2  -2  -3 66064.0 1306.00   1
  -2  -2  -2 14555.2 394.041   1
  -2  -2  -1 230894. 4140.01   1
  -2  -2   0 34552.4 753.983   1
  -2  -2   1 229917. 4082.41   1
  -2   2  -1 221078. 3935.64   1
  -2   2  -2 14924.0 304.307   1
  -2  -2   2 14722.0 400.131   1
  -2   2  -3 66315.9 1207.24   1
   2  -2  -4 3080.44 164.473   2
  -2   2  -4 3543.04 123.573   1
   2  -2  -5 5640.46 231.766   2
  -2   2  -5 5655.78 176.716   1
   2  -2  -6 61409.2 1260.23   2
  -2   2  -6 61327.7 1174.06   1
  -2   2  -7 83175.4 1553.27   1
   2  -2  -7 81038.3 1634.52   2
   2  -2  -8 65188.7 1349.40   2
  -2   2  -8 64464.6 1265.91   1
   2  -2  -9 88506.1 1826.85   2
  -2   2  -9 94620.0 1761.59   1
   2  -2 -10 12568.8 418.993   2
  -2   2 -10 12271.2 366.150   1
  -2   2 -11 19029.5 503.558   1
   2  -2 -11 18102.2 548.600   2
  -2   2 -12 2483.33 164.638   1
   2  -2 -13 31732.5 719.679   1
  -2   2 -13 30668.1 764.732   1
   2  -2 -14 26617.1 640.602   1
  -2   2 -14 24652.5 679.293   1
  -2   2 -15 14249.2 480.028   1
   2  -2 -15 14496.7 438.615   1
   2  -2 -16 7986.67 316.352   1
  -2   2 -16 7787.22 350.610   1
   2  -2 -17 10326.2 379.189   1
  -2   2 -17 9736.53 408.462   1
   2  -2 -17 9537.49 455.186   4
  -2   2 -17 9235.15 366.029   3
  -2   2 -18 20756.3 658.324   1
  -2   2 -18 20336.0 609.596   3
   2  -2 -18 20067.5 715.240   4
  -2   2 -19 345.069 105.164   3
  -2   2 -19 409.000 119.598   1
   2  -2 -19 330.072 139.648   4
  -2   2 -20 5417.63 296.458   3
  -2   2 -20 4746.74 311.475   1
   2  -2 -20 4840.26 346.236   4
  -2   2 -21 4444.70 275.059   3
   2  -2 -21 4413.47 329.440   4
   2  -2 -22 9723.81 492.517   4
  -2   2 -22 9745.96 420.822   3
   2  -2 -23 3035.52 279.547   4
  -2   2 -23 3155.94 240.876   3
  -2   2 -24 3578.56 254.676   3
   2  -2 -24 3886.11 305.886   4
  -2   2 -25 2984.15 227.656   3
   2  -2 -25 3315.85 276.392   4
   2  -2 -26 2707.78 239.810   4
  -2   2 -26 2946.88 217.886   3
   2  -2 -27 1315.13 167.801   4
  -2   2 -27 1377.10 153.287   3
  -2   2 -28 392.412 98.4747   3
   2  -2 -28 486.998 116.715   4
   2  -2 -29 6728.15 294.582   4
  -2   2 -29 6034.60 260.083   3
   2  -2 -30 9070.49 313.566   4
  -2   2 -31 1934.32 145.652   4
  -2  -3 -30 4121.79 195.172   4
  -2  -3 -29 235.866 85.0350   4
  -2  -3 -28 993.874 143.306   4
  -2  -3 -27 2376.64 209.814   4
  -2  -3 -27 2261.75 189.165   3
  -2  -3 -26 16695.6 605.056   4
  -2  -3 -26 15939.9 548.948   3
  -2  -3 -25 3538.89 285.897   4
  -2  -3 -25 3440.07 247.952   3
  -2  -3 -24 20126.2 653.286   3
  -2  -3 -24 18500.1 698.401   4
  -2  -3 -23 2391.72 221.618   3
  -2  -3 -23 2407.76 252.964   4
  -2  -3 -22 20679.3 760.502   4
  -2  -3 -22 21143.0 687.134   3
  -2  -3 -21 7133.38 366.407   3
  -2  -3 -21 7093.26 422.822   4
  -2  -3 -20 24928.3 843.379   4
  -2  -3 -20 25814.1 768.682   3
  -2  -3 -19 5780.62 361.430   1
  -2  -3 -19 5687.35 371.300   4
  -2  -3 -19 6377.56 336.642   3
  -2  -3 -18 14911.6 608.320   4
  -2  -3 -18 15342.6 592.092   1
  -2  -3 -18 15150.4 533.653   3
  -2  -3 -17 12072.1 456.552   3
  -2  -3 -17 12282.5 532.963   4
  -2  -3 -17 12565.7 519.264   1
  -2  -3 -16 6381.07 311.282   3
  -2  -3 -16 6504.90 374.677   4
  -2  -3 -16 7213.49 367.573   1
  -2  -3 -15 27368.0 740.092   7
  -2  -3 -15 27076.3 792.431   1
  -2  -3 -14 1034.17 126.988   7
  -2  -3 -14 1036.04 148.678   1
  -2  -3 -13 2628.70 204.221   1
  -2  -3 -13 2900.93 187.494   7
  -2  -3 -12 119161. 2293.88   7
  -2  -3 -12 117942. 2362.74   1
  -2  -3 -11 61223.4 1281.06   7
  -2  -3 -11 60839.9 1336.66   1
  -2  -3 -10 54957.2 1220.34   1
  -2  -3 -10 55733.2 1168.84   7
  -2  -3  -9 37001.3 876.448   1
  -2  -3  -9 36425.3 828.098   7
  -2  -3  -8 36409.1 860.624   1
  -2  -3  -7 5325.77 246.406   1
  -2  -3  -6 31257.3 750.470   1
  -2  -3  -5 85779.7 1694.63   1
  -2  -3  -4 47872.0 1029.78   1
  -2  -3  -3 14444.2 425.241   1
  -2  -3  -2 133851. 2516.28   1
  -2  -3  -1 3131.47 175.983   1
  -2  -3   0 15949.4 452.560   1
  -2  -3   1 2691.16 167.024   1
  -2  -3   2 134730. 2530.77   1
  -2   3  -4 47343.2 883.872   1
  -2   3  -5 84232.0 1541.39   1
  -2   3  -6 32489.8 666.445   1
  -2   3  -7 5995.14 200.624   1
  -2  -3   7 5748.45 179.779   7
  -2   3  -8 36048.5 765.357   1
  -2   3  -9 39535.0 844.237   1
  -2   3 -10 55716.7 1146.04   1
  -2   3 -11 59547.0 1234.74   1
  -2   3 -12 118035. 2266.97   1
  -2   3 -13 2870.83 181.330   1
  -2   3 -14 1091.95 126.366   1
  -2   3 -15 27276.3 733.643   1
  -2   3 -16 6359.36 312.567   1
   2  -3 -16 6478.86 373.043   4
  -2   3 -17 11605.8 423.083   3
   2  -3 -17 13122.4 552.382   4
  -2   3 -17 12001.6 463.899   1
  -2   3 -18 15876.4 513.449   3
  -2   3 -18 15308.6 548.223   1
   2  -3 -18 14959.2 611.434   4
  -2   3 -19 6334.37 312.799   3
  -2   3 -19 6179.20 343.907   1
   2  -3 -19 6182.95 387.978   4
  -2   3 -20 26627.7 742.302   3
   2  -3 -20 25473.4 861.658   4
  -2   3 -20 25668.0 796.355   1
   2  -3 -21 6892.81 416.554   4
  -2   3 -21 7329.36 346.799   3
   2  -3 -22 21245.6 759.126   4
  -2   3 -22 21216.9 650.371   3
  -2   3 -23 2551.31 204.322   3
   2  -3 -23 2325.79 252.279   4
   2  -3 -24 17952.7 670.290   4
  -2   3 -24 18867.6 588.959   3
  -2   3 -25 3482.17 224.161   3
   2  -3 -25 3191.84 263.283   4
   2  -3 -26 15797.5 579.691   4
  -2   3 -26 16597.5 510.422   3
   2  -3 -27 2307.40 199.544   4
  -2   3 -27 2025.67 159.319   3
   2  -3 -28 865.298 124.958   4
   2  -3 -29 151.741 79.4361   4
  -2  -4 -29 5745.25 227.656   4
  -2  -4 -28 3011.22 188.910   4
  -2  -4 -27 6384.64 304.962   4
  -2  -4 -26 12227.9 466.777   4
  -2  -4 -25 10586.1 453.035   4
  -2  -4 -25 10461.1 408.418   3
  -2  -4 -24 3143.22 258.780   4
  -2  -4 -24 2855.92 219.416   3
  -2  -4 -23 260.683 116.894   4
  -2  -4 -23 383.174 120.154   3
  -2  -4 -22 1413.74 201.745   4
  -2  -4 -22 1334.75 170.751   3
  -2  -4 -21 6676.03 343.286   3
  -2  -4 -21 7217.48 408.979   4
  -2  -4 -20 8948.62 399.745   3
  -2  -4 -20 8457.95 447.702   4
  -2  -4 -19 810.900 133.249   3
  -2  -4 -19 855.697 166.174   4
  -2  -4 -18 5445.09 345.204   1
  -2  -4 -18 4441.61 326.079   4
  -2  -4 -18 4606.12 279.109   3
  -2  -4 -17 711.828 132.955   3
  -2  -4 -17 876.098 181.361   4
  -2  -4 -17 706.766 154.010   1
  -2  -4 -16 8402.56 393.576   7
  -2  -4 -16 9032.41 437.822   1
  -2  -4 -16 8901.70 379.387   3
  -2  -4 -16 9595.44 459.977   4
  -2  -4 -15 3255.89 250.663   1
  -2  -4 -15 3246.69 268.272   4
  -2  -4 -15 3278.23 246.293   7
  -2  -4 -14 2846.34 218.650   7
  -2  -4 -14 2647.94 225.001   1
  -2  -4 -13 369.123 108.903   7
  -2  -4 -13 341.963 106.156   1
  -2  -4 -12 4540.94 273.311   1
  -2  -4 -12 4747.09 264.257   7
  -2  -4 -11 168.235 84.1408   1
  -2  -4 -11 293.717 93.6911   7
  -2  -4 -10 24118.2 660.976   7
  -2  -4 -10 23352.8 677.557   1
  -2  -4  -9 779.602 109.525   7
  -2  -4  -9 398.692 102.354   1
  -2  -4  -8 5231.11 268.070   1
  -2  -4  -8 5407.50 254.568   7
  -2  -4  -7 3904.90 224.250   1
  -2  -4  -7 3587.89 200.460   7
  -2  -4  -6 7714.40 321.289   1
  -2  -4  -6 7851.61 300.979   7
  -2  -4  -5 63604.4 1309.33   7
  -2  -4  -5 62999.7 1352.59   1
  -2  -4  -4 60560.8 1320.46   1
  -2  -4  -4 63205.8 1279.28   7
  -2  -4  -3 9380.91 317.197   7
  -2  -4  -3 9117.73 348.442   1
  -2  -4  -2 38975.3 855.102   7
  -2  -4  -2 38173.8 907.702   1
  -2  -4  -1 85318.6 1743.87   1
  -2  -4  -1 87204.0 1681.28   7
  -2  -4   0 29946.6 754.933   1
  -2  -4   0 30641.5 698.904   7
  -2  -4   1 83989.7 1607.69   7
  -2  -4   1 80988.0 1673.58   1
  -2  -4   2 36966.1 803.852   7
  -2  -4   3 9066.97 289.126   7
  -2  -4   4 60767.6 1210.03   7
  -2  -4   5 62172.7 1230.74   7
  -2  -4   6 7581.67 252.696   7
   2  -4 -14 2352.58 227.832   4
   2  -4 -15 2948.46 262.661   4
   2  -4 -16 9309.42 466.663   4
   2  -4 -17 838.982 170.374   4
   2  -4 -18 4777.85 342.491   4
   2  -4 -19 820.494 169.145   4
   2  -4 -20 9197.45 476.596   4
   2  -4 -21 7558.10 423.272   4
   2  -4 -22 1147.55 183.685   4
   2  -4 -23 482.195 142.950   4
   2  -4 -24 2669.30 239.200   4
   2  -4 -25 10663.7 453.479   4
   2  -4 -26 12975.2 481.530   4
   2  -4 -27 6668.51 308.245   4
   2  -4 -28 2680.23 174.456   4
   2  -4 -29 5999.09 232.177   4
  -2  -5 -27 540.500 92.4161   4
  -2  -5 -26 7614.48 311.396   4
  -2  -5 -25 1760.69 167.279   4
  -2  -5 -24 6784.05 335.458   4
  -2  -5 -23 7400.95 369.424   4
  -2  -5 -22 4307.72 289.889   4
  -2  -5 -21 6760.09 374.166   4
  -2  -5 -20 6981.06 384.588   4
  -2  -5 -19 2563.13 248.170   4
  -2  -5 -18 9258.84 453.117   4
  -2  -5 -17 5948.35 356.154   4
  -2  -5 -16 1331.38 188.449   1
  -2  -5 -16 1213.07 179.618   4
  -2  -5 -16 1195.71 185.343   7
  -2  -5 -15 1411.57 188.196   1
  -2  -5 -15 1033.02 169.777   4
  -2  -5 -15 1000.83 167.875   7
  -2  -5 -14 5435.45 325.855   7
  -2  -5 -14 5072.38 320.733   1
  -2  -5 -14 5058.52 323.915   4
  -2  -5 -13 3197.46 255.072   7
  -2  -5 -13 3656.00 265.021   1
  -2  -5 -13 2970.46 245.383   4
  -2  -5 -12 24798.3 757.455   1
  -2  -5 -12 24841.4 760.582   7
  -2  -5 -11 2413.26 208.175   1
  -2  -5 -11 2607.24 221.556   7
  -2  -5 -10 8204.62 382.425   1
  -2  -5 -10 8280.21 383.314   7
  -2  -5  -9 4462.49 269.382   1
  -2  -5  -9 4640.48 273.944   7
  -2  -5  -8 22458.9 674.095   1
  -2  -5  -8 21846.2 662.917   7
  -2  -5  -7 2316.07 189.057   1
  -2  -5  -7 2340.64 195.430   7
  -2  -5  -6 22996.3 662.208   7
  -2  -5  -6 22841.2 671.526   1
  -2  -5  -5 3629.22 232.422   1
  -2  -5  -5 3782.46 231.608   7
  -2  -5  -4 21170.7 625.763   1
  -2  -5  -4 20442.6 599.007   7
  -2  -5  -3 50114.0 1169.21   1
  -2  -5  -3 51187.6 1145.49   7
  -2  -5  -2 4928.10 261.979   1
  -2  -5  -2 4380.66 239.713   7
  -2  -5  -1 16521.0 502.057   7
  -2  -5  -1 16797.6 531.443   1
  -2  -5   0 10631.8 394.886   1
  -2  -5   0 9904.68 365.256   7
  -2  -5   1 16251.8 490.412   7
  -2  -5   2 4411.20 225.154   7
  -2  -5   3 48138.6 1062.23   7
  -2  -5   4 20525.6 559.178   7
  -2  -5   5 3409.44 190.186   7
   2  -5 -11 2236.85 212.689   6
   2  -5 -11 2418.64 218.918   4
   2  -5 -12 24071.6 759.945   6
   2  -5 -12 24301.5 769.429   4
   2  -5 -13 3420.75 270.244   4
   2  -5 -13 3675.29 278.457   6
   2  -5 -14 5697.86 346.531   6
   2  -5 -14 5490.03 348.666   4
   2  -5 -15 1334.54 193.504   4
   2  -5 -16 1031.94 179.908   4
   2  -5 -17 6175.63 381.460   4
   2  -5 -18 10319.0 500.274   4
   2  -5 -19 2773.49 259.562   4
   2  -5 -20 7011.84 401.055   4
   2  -5 -21 6776.60 387.214   4
   2  -5 -22 5082.73 327.559   4
   2  -5 -23 7759.10 390.556   4
   2  -5 -24 7220.79 356.534   4
   2  -5 -25 1494.26 162.885   4
   2  -5 -26 7904.95 329.196   4
   2  -5 -27 431.468 86.5171   4
   2  -5 -28 535.472 76.3572   4
  -2  -6 -25 5695.17 238.499   4
  -2  -6 -24 1119.27 123.157   4
  -2  -6 -23 376.503 93.6014   4
  -2  -6 -22 717.472 121.676   4
  -2  -6 -21 6141.05 320.328   4
  -2  -6 -20 1012.32 148.567   4
  -2  -6 -19 3545.01 258.350   4
  -2  -6 -18 7804.15 388.639   4
  -2  -6 -17 17531.2 623.537   4
  -2  -6 -16 2710.03 235.363   4
  -2  -6 -15 9662.61 440.057   4
  -2  -6 -14 18665.4 643.153   4
  -2  -6 -13 39734.6 1063.26   6
  -2  -6 -13 39442.6 1035.65   4
  -2  -6 -13 37150.6 1069.95   7
  -2  -6 -12 12199.3 498.155   4
  -2  -6 -12 12635.7 537.212   7
  -2  -6 -12 13019.6 533.588   1
  -2  -6 -12 13950.4 549.226   6
  -2  -6 -11 66062.1 1580.13   6
  -2  -6 -11 66143.9 1583.96   7
  -2  -6 -11 67833.1 1570.26   1
  -2  -6 -10 3215.49 271.893   6
  -2  -6 -10 3413.98 262.124   1
  -2  -6 -10 2859.68 254.677   7
  -2  -6  -9 30097.4 914.229   6
  -2  -6  -9 32801.5 905.074   1
  -2  -6  -9 30454.2 905.346   7
  -2  -6  -8 18827.6 637.375   1
  -2  -6  -8 19665.0 681.143   6
  -2  -6  -8 18951.8 657.913   7
  -2  -6  -7 1025.24 167.363   6
  -2  -6  -7 1081.62 153.996   1
  -2  -6  -7 1047.33 165.235   7
  -2  -6  -6 51166.3 1218.93   1
  -2  -6  -6 50001.1 1264.42   6
  -2  -6  -6 48180.5 1223.39   7
  -2  -6  -5 14813.4 550.384   7
  -2  -6  -5 15511.0 547.453   1
  -2  -6  -5 15821.8 590.005   6
  -2  -6  -4 3457.40 242.029   1
  -2  -6  -4 3390.22 245.009   7
  -2  -6  -3 10140.2 422.585   7
  -2  -6  -3 9408.89 403.055   1
  -2  -6  -2 476.740 105.426   1
  -2  -6  -2 720.395 134.057   7
  -2  -6  -1 18843.6 606.763   7
  -2  -6   0 704.314 120.517   7
  -2  -6   1 18446.6 586.255   7
  -2  -6   2 773.495 113.989   7
  -2  -6   3 9372.30 375.698   7
  -2  -6   4 3039.91 201.328   7
   2  -6  -5 14807.2 528.264   4
   2  -6  -5 14633.8 566.575   6
   2  -6  -6 47803.5 1177.06   4
   2  -6  -6 48849.3 1241.84   6
   2  -6  -7 1137.81 174.027   6
   2  -6  -7 1034.50 155.611   4
   2  -6  -8 19438.3 650.479   4
   2  -6  -8 19392.6 682.489   6
   2  -6  -9 30384.3 876.195   4
   2  -6  -9 30705.9 916.901   6
   2  -6 -10 2816.11 245.137   4
   2  -6 -10 3038.49 262.706   6
   2  -6 -11 69435.3 1634.85   6
   2  -6 -11 67193.0 1596.10   4
   2  -6 -12 12459.7 527.430   4
   2  -6 -12 12382.0 535.468   6
   2  -6 -13 40328.0 1102.34   4
   2  -6 -13 39402.1 1099.79   6
   2  -6 -14 18516.9 675.339   6
   2  -6 -14 18181.1 673.141   4
   2  -6 -15 9669.87 472.786   4
   2  -6 -16 2534.70 253.153   4
   2  -6 -17 18515.0 681.726   4
   2  -6 -18 8005.17 420.840   4
   2  -6 -19 4110.49 300.123   4
   2  -6 -20 1151.67 173.668   4
   2  -6 -21 6478.34 351.328   4
   2  -6 -22 672.743 132.491   4
   2  -6 -23 568.463 115.480   4
   2  -6 -24 1289.62 142.965   4
   2  -6 -25 5923.47 265.899   4
   2  -6 -26 334.601 76.6963   4
  -2  -7 -22 1131.46 116.081   4
  -2  -7 -21 1612.61 140.918   4
  -2  -7 -20 3311.85 208.472   4
  -2  -7 -19 1361.03 150.650   4
  -2  -7 -18 304.510 95.6468   4
  -2  -7 -17 6153.37 315.109   4
  -2  -7 -16 7204.82 350.816   4
  -2  -7 -15 543.904 116.604   4
  -2  -7 -14 1509.30 196.819   6
  -2  -7 -14 1522.65 171.892   4
  -2  -7 -13 46609.5 1145.53   4
  -2  -7 -13 46736.7 1216.68   6
  -2  -7 -12 19846.7 704.609   6
  -2  -7 -11 56602.5 1429.31   6
  -2  -7 -10 8244.37 443.803   6
  -2  -7  -9 1825.66 230.493   6
  -2  -7  -8 5032.14 353.403   6
  -2  -7  -8 4590.06 321.548   7
  -2  -7  -7 20119.8 736.743   6
  -2  -7  -7 20626.3 726.534   7
  -2  -7  -6 44395.8 1210.08   6
  -2  -7  -6 43201.3 1174.97   7
  -2  -7  -5 2337.90 249.438   6
  -2  -7  -5 2324.49 229.725   7
  -2  -7  -4 7672.26 405.953   7
  -2  -7  -4 7765.87 429.734   6
  -2  -7  -3 6913.78 408.292   6
  -2  -7  -3 7492.59 392.906   7
  -2  -7  -2 5221.15 328.137   7
   2  -7   2 5235.40 328.536   6
  -2  -7  -2 5241.33 351.150   6
  -2  -7  -1 1319.67 201.556   6
  -2  -7  -1 1185.70 169.668   7
   2  -7   1 1323.52 188.025   6
  -2  -7   0 1010.00 161.706   7
   2  -7   0 1029.36 170.253   6
   2  -7  -1 1460.45 201.393   6
  -2  -7   1 1075.52 154.927   7
  -2  -7   2 5586.51 315.078   7
   2  -7  -2 5481.12 350.934   6
   2  -7  -3 7098.69 364.187   4
   2  -7  -3 7074.21 395.599   6
   2  -7  -4 8103.14 396.200   4
   2  -7  -4 9152.62 452.185   6
   2  -7  -5 2475.59 252.693   6
   2  -7  -5 2457.20 225.515   4
   2  -7  -6 43940.8 1132.93   4
   2  -7  -6 44023.0 1203.23   6
   2  -7  -7 20085.3 676.099   4
   2  -7  -7 20352.4 726.939   6
   2  -7  -8 5106.42 319.553   4
   2  -7  -8 5293.43 352.039   6
   2  -7  -9 1751.77 201.947   4
   2  -7  -9 1816.10 230.674   6
   2  -7 -10 7977.58 410.325   4
   2  -7 -10 8728.83 456.625   6
   2  -7 -11 60965.2 1473.33   4
   2  -7 -11 60579.1 1516.30   6
   2  -7 -12 19894.0 695.578   4
   2  -7 -12 20442.5 729.493   6
   2  -7 -13 47017.0 1217.67   4
   2  -7 -13 45968.0 1239.11   6
   2  -7 -14 1299.08 179.990   4
   2  -7 -14 1756.48 221.943   6
   2  -7 -15 387.707 134.833   4
   2  -7 -16 7107.48 384.720   4
   2  -7 -17 6179.32 353.552   4
   2  -7 -18 308.963 118.756   4
   2  -7 -19 1288.99 161.800   4
   2  -7 -20 3665.87 245.777   4
   2  -7 -21 1164.41 142.342   4
   2  -7 -22 1099.31 127.600   4
   2  -7 -23 1571.49 139.440   4
   2  -7 -24 489.225 85.1250   4
   2  -7 -25-37.0711 54.9951   5
   2  -7 -25 72.4548 49.0232   4
  -2  -8 -15 1328.16 157.999   6
  -2  -8 -14 3908.29 269.669   6
  -2  -8 -13 13568.8 537.393   6
  -2  -8 -12 32121.7 945.611   6
  -2  -8 -11 1847.26 225.488   6
  -2  -8 -10 15773.4 633.347   6
  -2  -8  -9 11760.3 544.889   6
  -2  -8  -8 29954.9 949.054   6
  -2  -8  -7 4671.55 351.058   6
  -2  -8  -6 2940.12 289.508   6
  -2  -8  -5 1934.22 239.237   6
  -2  -8  -4 18175.7 710.698   6
  -2  -8  -3 53982.3 1416.86   6
   2  -8   2 47324.1 1203.52   6
  -2  -8  -2 44816.7 1261.55   6
   2  -8   1 12300.6 521.455   6
  -2  -8  -1 12357.6 564.096   6
   2  -8   0 35492.1 1009.51   6
  -2  -8   0 34944.7 1053.16   6
  -2  -8   1 12870.2 573.323   6
   2  -8  -1 13338.0 556.910   6
   2  -8  -2 47381.2 1245.00   6
  -2  -8   2 46179.5 1265.58   6
   2  -8  -3 53990.6 1385.44   6
  -2  -8   3 54292.0 1403.75   6
   2  -8  -4 18100.0 672.937   6
  -2  -8   4 17029.5 661.357   6
   2  -8  -5 2097.08 231.539   6
  -2  -8   5 1814.59 225.529   6
   2  -8  -6 2623.56 238.565   4
   2  -8  -6 3227.45 287.812   6
  -2  -8   6 3125.37 269.538   6
  -2  -8   7 5024.96 333.654   6
   2  -8  -7 5013.49 319.338   4
   2  -8  -7 5266.66 352.178   6
  -2  -8   8 29965.3 893.896   6
   2  -8  -8 30535.0 891.771   4
   2  -8  -8 30168.2 939.049   6
   2  -8  -9 11700.4 499.959   4
   2  -8  -9 11613.9 534.789   6
  -2  -8   9 12725.4 512.967   6
   2  -8 -10 16637.0 610.238   4
   2  -8 -10 17046.2 654.962   6
   2  -8 -11 1958.05 208.839   4
   2  -8 -11 1792.00 222.453   6
   2  -8 -12 33352.0 991.885   6
   2  -8 -12 35201.0 963.741   4
   2  -8 -13 14304.3 544.008   4
   2  -8 -13 13077.0 551.498   6
   2  -8 -14 3970.95 273.792   4
   2  -8 -15 1364.88 171.537   4
   2  -8 -16 7723.18 365.099   4
   2  -8 -17 1386.58 162.620   4
   2  -8 -18 28488.5 766.793   4
   2  -8 -19 6833.35 306.912   4
   2  -8 -20 1549.13 141.569   4
   2  -8 -21 6407.18 263.729   4
   2  -8 -22 14206.0 408.485   5
   2  -8 -22 15213.7 413.893   4
  -2  -9 -15 43.2835 80.9732   6
  -2  -9 -14 1792.24 167.525   6
  -2  -9 -13 1082.57 145.237   6
  -2  -9 -12 4099.37 272.865   6
  -2  -9 -11 6510.45 355.313   6
  -2  -9 -10 479.735 138.631   6
  -2  -9  -9 1202.90 187.361   6
  -2  -9  -8 4863.08 332.003   6
  -2  -9  -7 5595.13 362.388   6
  -2  -9  -6 131.276 140.963   6
  -2  -9  -5 3124.84 287.087   6
  -2  -9  -4 6392.37 396.797   6
  -2  -9  -3 10395.3 513.830   6
  -2  -9  -2 323.552 154.691   6
   2  -9   2 613.291 131.755   6
   2  -9   1 6206.39 345.422   6
  -2  -9  -1 6407.81 399.321   6
   2  -9   0 20291.8 687.598   6
  -2  -9   0 20885.8 749.921   6
   2  -9  -1 5946.37 350.279   6
  -2  -9   1 6084.94 386.840   6
  -2  -9   2 364.100 147.307   6
   2  -9  -2 498.040 147.791   6
  -2  -9   3 11015.8 511.405   6
   2  -9  -3 10559.7 483.245   6
  -2  -9   4 5921.07 371.943   6
   2  -9  -4 6666.87 378.258   6
   2  -9  -5 2884.89 263.363   6
  -2  -9   5 3437.01 279.848   6
  -2  -9   6 234.840 132.457   6
   2  -9  -6 353.894 144.586   6
  -2  -9   7 5540.71 325.848   6
   2  -9  -7 5563.11 346.397   6
  -2  -9   8 5297.43 310.547   6
   2  -9  -8 5320.52 342.868   6
   2  -9  -9 1790.75 208.667   6
   2  -9 -10 574.470 157.640   6
   2  -9 -11 8058.25 398.696   6
   2  -9 -12 4466.98 236.516   5
   2  -9 -13 1025.50 119.713   5
   2  -9 -14 1906.21 153.803   5
   2  -9 -15 78.4050 71.6822   5
   2  -9 -16 2346.98 155.488   5
   2  -9 -17 10821.5 344.416   5
   2  -9 -18 103.520 55.7001   5
  -2 -10 -13 7324.42 284.559   6
  -2 -10 -12 5727.15 264.557   6
  -2 -10 -11 726.330 117.763   6
  -2 -10 -10 1839.45 174.487   6
  -2 -10  -9 5581.51 301.246   6
  -2 -10  -8 3009.89 227.000   6
  -2 -10  -7 4446.28 282.168   6
  -2 -10  -6 1742.63 193.664   6
  -2 -10  -5 4839.00 306.040   6
  -2 -10  -4 6148.91 348.082   6
  -2 -10  -3 4726.44 309.319   6
  -2 -10  -2 4663.27 305.906   6
  -2 -10  -1 2980.75 250.917   6
   2 -10   1 2771.16 202.755   6
  -2 -10   0 336.716 122.386   6
   2 -10   0 360.383 110.118   6
   2 -10  -1 2806.31 215.793   6
  -2 -10   1 2818.45 239.040   6
   2 -10  -2 5016.25 287.686   6
  -2 -10   2 5028.72 308.009   6
   2 -10  -3 4195.40 263.996   6
  -2 -10   3 4362.65 282.910   6
  -2 -10   4 6659.63 341.231   6
   2 -10  -4 6717.16 337.927   6
   2 -10  -5 5342.69 299.372   6
  -2 -10   5 4920.11 283.850   6
  -2 -10   6 1944.46 177.120   6
   2 -10  -6 1920.16 187.369   6
   2 -10  -7 4313.43 270.285   6
  -2 -10   7 4845.64 251.992   6
  -2 -11  -9 6144.90 237.551   6
  -2 -11  -8 2214.90 150.155   6
  -2 -11  -7 8007.91 302.398   6
  -2 -11  -6 4447.91 225.330   6
  -2 -11  -5 434.798 99.0156   6
  -2 -11  -4 867.019 118.976   6
  -2 -11  -3 2923.31 191.378   6
  -2 -11  -2 6561.06 291.488   6
  -2 -11  -1-71.5325 83.6201   6
  -2 -11   0 6573.80 288.659   6
  -2 -11   1 66.2465 75.9059   6
  -2 -11   2 5997.03 263.660   6
  -2 -11   3 2542.02 164.477   6
  -2 -11   4 686.617 92.1919   6
  -3   0   0 42.8997 43.9336   1
  -3   0   1 8182.85 263.783   1
  -3   0  -1 8736.66 271.077   1
  -3   0  -2 157616. 2938.29   1
  -3   0   2 165811. 2937.42   1
  -3   0  -3 14697.6 395.130   1
  -3   0  -4 9818.05 309.317   1
  -3   0  -5 45101.3 964.834   1
   3   0   5 45808.5 848.863   2
  -3   0  -6 3314.34 177.611   1
  -3   0  -7 301.166 76.7808   1
  -3   0  -8 13636.8 416.174   1
  -3   0  -9 12536.7 405.089   1
  -3   0 -10 62830.9 1337.17   1
  -3   0 -11 6213.93 285.650   1
   3   0 -11 6457.76 308.249   2
   3   0 -12 447.019 111.753   2
  -3   0 -12 634.200 109.337   1
  -3   0 -13 28987.7 779.522   1
   3   0 -13 28966.0 803.796   2
  -3   0 -14 16642.0 553.910   1
   3   0 -14 16381.0 565.785   2
   3   0 -15 3749.04 258.578   2
  -3   0 -15 3385.46 241.624   1
   3   0 -16 6789.05 363.323   2
  -3   0 -16 5979.52 283.045   3
  -3   0 -16 6360.20 338.482   1
   3   0 -17 20450.5 696.747   2
  -3   0 -17 19864.3 601.616   3
  -3   0 -17 20271.7 672.940   1
   3   0 -18 35441.8 1022.98   2
  -3   0 -18 36934.6 934.551   3
  -3   0 -18 37365.9 1022.26   1
   3   0 -19 31036.1 938.876   2
  -3   0 -19 31033.6 925.044   1
  -3   0 -19 30620.4 841.155   3
  -3   0 -20 7726.43 373.765   3
   3   0 -20 8634.97 447.836   2
  -3   0 -20 7984.45 426.424   1
  -3   0 -21 152.758 105.527   3
  -3   0 -22 42055.0 1083.30   3
  -3   0 -23 8976.20 415.861   3
  -3   0 -24 8305.98 392.140   3
  -3   0 -25 2306.47 210.601   3
  -3   0 -26 1101.92 156.085   3
  -3   0 -27 1129.76 160.665   4
  -3   0 -27 1180.00 147.255   3
  -3   0 -28 3820.84 247.338   4
  -3   0 -28 3498.60 218.693   3
  -3   0 -29 3107.93 206.440   4
  -3   0 -29 2837.09 186.320   3
  -3   0 -30 5369.54 238.536   4
  -3   0 -30 5938.92 241.661   3
  -3  -1 -30 7946.69 285.931   3
  -3  -1 -29 12895.5 421.074   4
  -3  -1 -29 12381.4 408.529   3
  -3  -1 -28 8236.47 356.058   4
  -3  -1 -28 7715.26 330.097   3
  -3  -1 -27 7631.60 343.149   3
  -3  -1 -27 7439.98 362.056   4
  -3  -1 -26 4141.84 264.936   3
  -3  -1 -26 3844.45 278.420   4
  -3  -1 -25 12478.5 488.018   3
  -3  -1 -25 12916.5 539.075   4
  -3  -1 -24 2505.73 222.830   3
  -3  -1 -23 983.897 162.577   3
  -3  -1 -22 14927.7 556.621   3
  -3  -1 -21 20770.6 675.114   3
  -3  -1 -20 4682.15 287.567   3
   3   1 -20 4340.22 325.309   2
  -3  -1 -19 10063.5 422.371   3
  -3  -1 -19 9865.72 480.117   1
   3   1 -19 10281.5 481.823   2
   3   1 -18 1139.44 180.162   2
  -3  -1 -18 885.475 157.901   1
  -3  -1 -18 975.443 137.523   3
  -3  -1 -17 5977.06 295.535   3
  -3  -1 -17 5253.02 335.032   1
   3   1 -17 5256.40 329.944   2
   3   1 -16 923.609 162.593   2
  -3  -1 -16 929.447 153.463   1
  -3  -1 -16 809.091 123.945   3
  -3  -1 -15 7520.70 368.013   1
   3   1 -15 7354.60 369.597   2
  -3  -1 -14 9531.77 411.445   1
  -3  -1 -13 3801.30 246.336   1
  -3  -1 -12 6170.58 304.653   1
  -3  -1 -11 34160.1 861.308   1
  -3  -1 -10 57274.8 1260.51   1
  -3  -1  -9 32571.4 802.595   1
  -3  -1  -8 36893.3 866.294   1
  -3  -1  -7 2327.46 161.730   1
  -3  -1  -6 23402.1 602.649   1
  -3  -1  -5 30739.8 726.651   1
  -3  -1  -4 70502.3 1419.11   1
   3  -1   3 102868. 1871.90   2
  -3  -1  -3 103046. 1975.00   1
   3  -1   2 26722.0 574.802   2
  -3  -1  -2 27364.8 645.842   1
  -3   1   1 55490.9 1041.69   1
  -3  -1  -1 51837.4 1106.16   1
   3  -1   1 53006.1 1054.42   2
  -3  -1   0 125096. 2373.70   1
  -3   1   0 127069. 2299.84   1
   3  -1   0 128028. 2331.16   2
  -3  -1   1 49610.6 1038.19   1
  -3   1  -1 48946.7 973.252   1
   3  -1  -1 50740.9 1015.55   2
   3  -1  -2 27006.5 630.550   2
  -3   1  -2 27121.3 587.153   1
  -3  -1   2 28023.9 647.560   1
   3  -1  -3 100658. 1942.44   2
  -3   1  -3 102712. 1890.20   1
  -3   1  -4 70257.3 1347.04   1
   3  -1  -4 68229.2 1393.45   2
  -3   1  -5 31893.7 688.134   1
   3  -1  -5 29379.1 723.570   2
  -3   1  -6 22631.4 556.105   1
   3  -1  -6 23446.2 604.637   2
  -3   1  -7 2334.18 147.688   1
   3  -1  -7 2208.13 170.922   2
  -3   1  -8 35262.3 810.484   1
   3  -1  -8 36971.3 867.100   2
  -3   1  -9 30638.9 742.457   1
   3  -1  -9 32558.5 800.643   2
   3  -1 -10 58481.5 1274.43   2
  -3   1 -10 55335.2 1204.78   1
   3  -1 -11 34903.4 892.035   2
  -3   1 -11 35193.0 844.163   1
  -3   1 -12 8351.71 330.884   1
   3  -1 -12 6141.33 322.010   2
   3  -1 -13 3380.16 241.477   2
  -3   1 -13 3773.68 228.388   1
   3  -1 -14 9961.07 425.973   2
  -3   1 -14 9230.90 385.184   1
   3  -1 -15 6644.25 355.485   2
  -3   1 -15 6813.11 286.772   3
  -3   1 -15 6798.66 333.881   1
   3  -1 -16 1163.54 163.969   2
  -3   1 -16 1003.12 124.496   3
  -3   1 -16 974.769 149.560   1
   3  -1 -17 5589.40 347.746   2
  -3   1 -17 6254.78 298.441   3
  -3   1 -17 6074.52 334.319   1
   3  -1 -18 897.290 176.716   2
  -3   1 -18 730.409 145.872   1
  -3   1 -18 1109.73 142.280   3
  -3   1 -19 9995.03 410.424   3
  -3   1 -19 9571.79 451.297   1
  -3   1 -20 4181.69 270.071   3
  -3   1 -20 3833.99 291.261   1
  -3   1 -21 20446.9 656.642   3
  -3   1 -22 14686.1 541.484   3
  -3   1 -23 1040.67 160.876   3
  -3   1 -24 2149.45 202.739   3
  -3   1 -25 13100.0 490.384   3
  -3   1 -26 3841.35 247.882   3
  -3   1 -27 7288.82 329.498   3
  -3   1 -28 7932.39 325.358   3
  -3   1 -29 12791.3 405.936   3
  -3   1 -29 12827.1 441.935   4
  -3   1 -30 7659.67 292.162   4
  -3   1 -30 7865.76 273.907   3
  -3  -2 -29 5035.44 225.691   4
  -3  -2 -29 5115.44 233.579   3
  -3  -2 -28 2321.63 177.066   4
  -3  -2 -28 2318.63 171.229   3
  -3  -2 -27 1626.45 167.800   4
  -3  -2 -27 1803.43 166.197   3
  -3  -2 -26 4858.52 292.778   4
  -3  -2 -26 5176.31 283.852   3
  -3  -2 -25 3008.11 247.765   4
  -3  -2 -25 3133.65 233.874   3
  -3  -2 -24 13705.9 514.263   3
  -3  -2 -24 13825.7 557.535   4
  -3  -2 -23 8802.96 408.533   3
  -3  -2 -23 8616.34 440.938   4
  -3  -2 -22 3104.00 245.347   3
  -3  -2 -22 3140.12 270.389   4
  -3  -2 -21 11513.3 478.750   3
  -3  -2 -21 13192.0 561.572   4
  -3  -2 -20 4719.02 290.947   3
  -3  -2 -20 4858.94 337.996   4
  -3  -2 -19 22731.6 791.870   1
  -3  -2 -19 24124.9 713.281   3
   3   2 -19 22138.6 759.390   2
  -3  -2 -18 33718.2 898.841   3
  -3  -2 -18 34644.3 1011.72   1
   3   2 -18 34315.6 984.858   2
  -3  -2 -17 2619.49 204.364   3
   3   2 -17 2393.23 232.613   2
  -3  -2 -17 2446.50 236.072   1
  -3  -2 -16 8918.41 364.697   3
  -3  -2 -16 8430.21 421.093   1
  -3  -2 -15 14993.9 490.258   3
  -3  -2 -15 16151.6 492.272   7
  -3  -2 -15 16100.9 587.830   1
  -3  -2 -14 48596.7 1202.66   1
  -3  -2 -13 5149.72 297.452   1
  -3  -2 -12 26275.9 751.601   1
  -3  -2 -11 12993.9 467.367   1
  -3  -2 -10 126948. 2498.82   1
  -3  -2  -9 6423.87 297.223   1
  -3  -2  -8 44920.6 1039.44   1
  -3  -2  -7 20774.8 584.002   1
  -3  -2  -6 35185.5 842.511   1
  -3  -2  -5 41261.0 944.868   1
  -3  -2  -4 27701.0 695.745   1
  -3  -2  -3 45262.2 1006.46   1
  -3  -2  -2 1680.48 147.480   1
  -3  -2  -1 5829.36 254.638   1
  -3  -2   0 40508.8 917.084   1
  -3  -2   1 5678.31 251.205   1
  -3  -2   2 963.790 117.498   1
   3  -2  -2 885.230 104.440   2
  -3   2  -2 946.312 63.9949   1
   3  -2  -3 43996.4 966.482   2
  -3   2  -3 44377.0 857.815   1
   3  -2  -4 27566.6 680.784   2
  -3   2  -4 27324.2 583.362   1
  -3   2  -5 41439.7 838.174   1
   3  -2  -5 39916.4 933.073   2
   3  -2  -6 35665.5 851.465   2
  -3   2  -6 35042.0 752.610   1
   3  -2  -7 18927.4 564.767   2
  -3   2  -7 19858.5 488.159   1
   3  -2  -8 43554.7 1019.48   2
  -3   2  -8 42827.2 920.913   1
   3  -2  -9 7295.79 329.167   2
  -3   2  -9 6773.36 263.421   1
   3  -2 -10 123226. 2505.84   2
  -3   2 -10 128636. 2408.23   1
   3  -2 -11 11613.7 453.695   2
  -3   2 -11 12827.6 409.131   1
   3  -2 -12 25575.1 754.009   2
  -3   2 -12 26735.1 691.442   1
   3  -2 -13 5420.94 307.596   2
  -3   2 -13 5178.82 263.299   1
  -3   2 -14 45890.6 1086.89   1
  -3   2 -15 15602.1 477.771   3
  -3   2 -15 15470.7 525.883   1
  -3   2 -16 8355.71 340.324   3
  -3   2 -16 9345.91 398.492   1
  -3   2 -17 2300.07 183.345   3
  -3   2 -17 2229.54 206.114   1
  -3   2 -18 33421.7 859.968   3
   3  -2 -18 31161.5 937.419   4
  -3   2 -18 33918.7 930.398   1
  -3   2 -19 23083.3 688.524   3
   3  -2 -19 23678.2 774.837   4
  -3   2 -19 23996.7 756.280   1
  -3   2 -20 4901.30 286.300   3
   3  -2 -20 5504.75 341.336   4
  -3   2 -21 11502.7 457.470   3
   3  -2 -21 11863.2 517.246   4
  -3   2 -22 3402.23 248.711   3
   3  -2 -22 3560.66 273.517   4
  -3   2 -23 8855.01 396.169   3
   3  -2 -23 9560.70 440.929   4
   3  -2 -24 14080.3 538.668   4
  -3   2 -24 14698.1 517.855   3
   3  -2 -25 3502.70 245.496   4
  -3   2 -25 3133.04 227.345   3
  -3   2 -26 4684.36 260.486   3
   3  -2 -26 4714.72 265.476   4
  -3   2 -27 1638.07 152.534   3
  -3   2 -28 2092.38 155.113   3
  -3   2 -29 5104.01 218.721   3
  -3  -3 -28 4798.93 218.084   4
  -3  -3 -28 4936.79 227.285   3
  -3  -3 -27 28.1405 74.7304   4
  -3  -3 -27 126.529 76.3590   3
  -3  -3 -26 2106.40 180.669   4
  -3  -3 -26 2175.60 177.658   3
  -3  -3 -25 3387.68 241.540   4
  -3  -3 -25 3825.92 243.489   3
  -3  -3 -24 1571.22 180.540   4
  -3  -3 -24 1419.81 165.650   3
  -3  -3 -23 21104.5 706.516   4
  -3  -3 -23 21377.6 670.552   3
  -3  -3 -22 15.4493 102.350   3
  -3  -3 -22 173.178 111.556   4
  -3  -3 -21 2810.31 256.697   4
  -3  -3 -21 3286.37 245.916   3
  -3  -3 -20 10655.2 487.997   4
  -3  -3 -20 9327.08 417.706   3
  -3  -3 -19 8760.22 397.182   3
  -3  -3 -19 9016.47 445.650   4
  -3  -3 -18 30302.4 828.706   3
  -3  -3 -18 29618.1 938.463   1
  -3  -3 -18 29185.7 896.164   4
  -3  -3 -17 6602.23 392.773   1
  -3  -3 -17 6527.58 323.120   3
  -3  -3 -16 8544.68 365.966   3
  -3  -3 -16 8410.70 434.490   1
  -3  -3 -15 2495.97 187.830   3
  -3  -3 -15 2337.40 196.613   7
  -3  -3 -15 2210.59 225.918   1
  -3  -3 -14 13527.3 456.557   3
  -3  -3 -14 13467.3 541.980   1
  -3  -3 -14 14712.7 486.070   7
  -3  -3 -13 29696.2 878.022   1
  -3  -3 -13 32367.5 812.408   7
  -3  -3 -12 41641.0 1080.90   1
  -3  -3 -12 43253.7 1003.18   7
  -3  -3 -11 21430.3 667.633   1
  -3  -3 -10 21742.3 661.950   1
  -3  -3  -9 5583.82 292.767   1
  -3  -3  -8 37415.1 934.349   1
  -3  -3  -7 7564.40 332.579   1
  -3  -3  -6 17741.6 545.913   1
  -3  -3  -5 51928.4 1173.22   1
  -3  -3  -4 27075.9 721.879   1
  -3  -3  -3 128450. 2502.41   1
  -3  -3  -2 7537.65 321.749   1
  -3  -3  -1 164513. 3119.82   1
  -3  -3   0 105120. 2089.92   1
  -3  -3   1 171958. 3242.47   1
  -3  -3   2 7102.77 308.758   1
  -3   3 -14 15152.9 454.304   3
   3  -3 -14 15005.1 570.720   4
  -3   3 -15 1981.81 158.962   3
   3  -3 -15 2868.31 244.509   4
  -3   3 -16 8691.35 346.879   3
   3  -3 -16 8352.28 417.653   4
  -3   3 -17 6103.39 294.029   3
   3  -3 -17 6218.82 364.825   4
  -3   3 -18 29071.1 783.245   3
   3  -3 -18 29490.5 892.800   4
  -3   3 -19 8704.29 374.630   3
   3  -3 -19 8465.45 431.968   4
  -3   3 -20 10428.5 413.990   3
   3  -3 -20 9112.93 452.844   4
  -3   3 -21 3393.27 236.196   3
   3  -3 -21 3428.43 278.350   4
  -3   3 -22-85.3806 97.6816   3
   3  -3 -22 49.0699 107.314   4
   3  -3 -23 21584.4 697.023   4
  -3   3 -23 21121.4 637.277   3
  -3   3 -24 1137.83 141.496   3
   3  -3 -24 1312.61 166.085   4
   3  -3 -25 3401.91 231.466   4
  -3   3 -25 3771.41 222.884   3
   3  -3 -26 2158.53 175.542   4
  -3   3 -26 2018.56 155.320   3
  -3   3 -27 27.2748 71.7963   3
   3  -3 -27 83.1167 80.0549   4
  -3  -4 -26 13329.5 415.244   3
  -3  -4 -25 7752.03 326.800   4
  -3  -4 -25 8087.87 325.332   3
  -3  -4 -24 14574.3 500.465   4
  -3  -4 -24 14278.6 479.854   3
  -3  -4 -23 4587.25 279.347   4
  -3  -4 -23 3840.53 241.453   3
  -3  -4 -22 533.727 119.234   3
  -3  -4 -22 632.816 134.285   4
  -3  -4 -21 16977.9 560.355   3
  -3  -4 -21 15293.7 576.116   4
  -3  -4 -20 17774.8 585.050   3
  -3  -4 -20 17679.4 630.890   4
  -3  -4 -19 3707.85 247.527   3
  -3  -4 -18 16416.0 555.425   3
  -3  -4 -17 3262.02 229.487   3
  -3  -4 -16 6090.18 379.911   1
  -3  -4 -16 6147.17 352.335   7
  -3  -4 -15 1957.17 218.952   1
  -3  -4 -15 2021.81 208.434   7
  -3  -4 -14 7639.86 413.582   1
  -3  -4 -14 7854.34 379.015   7
  -3  -4 -13 8570.81 427.130   1
  -3  -4 -13 8716.82 390.068   7
  -3  -4 -12 300.224 105.118   1
  -3  -4 -12 204.452 89.2568   7
  -3  -4 -11 748.218 142.919   1
  -3  -4 -11 874.264 130.137   7
  -3  -4 -10 1600.83 178.315   1
  -3  -4 -10 1873.74 167.259   7
  -3  -4  -9 9303.33 410.266   1
  -3  -4  -9 9499.39 372.979   7
  -3  -4  -8 37665.4 988.715   1
  -3  -4  -8 39469.3 938.389   7
  -3  -4  -7 10955.3 440.202   1
  -3  -4  -6 8827.36 387.038   1
  -3  -4  -5 793.237 133.548   1
  -3  -4  -4 138829. 2741.46   1
  -3  -4  -3 1000.52 138.643   1
  -3  -4  -2 75646.8 1633.18   1
  -3  -4  -1 51316.3 1199.23   1
  -3  -4   0 3101.57 223.248   1
  -3  -4   1 52610.2 1216.75   1
  -3  -4   6 10274.4 320.229   7
   3  -4 -12 208.022 115.054   4
   3  -4 -13 8837.37 414.003   4
   3  -4 -14 8335.88 414.644   4
   3  -4 -15 2114.28 221.883   4
   3  -4 -16 6279.66 363.172   4
   3  -4 -17 3271.25 268.021   4
   3  -4 -18 16669.3 627.988   4
   3  -4 -19 3686.46 281.774   4
   3  -4 -20 17682.6 641.553   4
   3  -4 -21 16257.3 598.853   4
   3  -4 -22 641.254 129.963   4
   3  -4 -23 3682.75 252.292   4
   3  -4 -24 14403.0 503.430   4
   3  -4 -25 7924.48 334.063   4
   3  -4 -26 13303.7 423.074   4
   3  -4 -27 3637.53 180.774   5
   3  -4 -27 3623.09 180.870   4
  -3  -5 -14 7955.72 434.788   1
  -3  -5 -14 8259.06 421.809   7
  -3  -5 -13 986.698 178.818   1
  -3  -5 -13 979.876 162.071   7
  -3  -5 -12 21863.0 758.034   1
  -3  -5 -12 23669.7 748.960   7
  -3  -5 -11 10885.7 493.020   1
  -3  -5 -11 10230.4 454.669   7
  -3  -5 -10 26854.8 833.947   1
  -3  -5 -10 26905.0 795.067   7
  -3  -5  -9 34242.1 980.489   1
  -3  -5  -9 35591.8 944.249   7
  -3  -5  -8 4452.45 276.551   7
  -3  -5  -8 4715.20 303.839   1
  -3  -5  -7 4626.46 272.247   7
  -3  -5  -7 4442.36 292.295   1
  -3  -5  -6 22592.7 664.744   7
  -3  -5  -6 22436.2 721.155   1
  -3  -5  -5 5565.77 325.816   1
  -3  -5  -5 6554.61 310.972   7
  -3  -5  -4 2501.92 220.630   1
  -3  -5  -4 2891.61 203.861   7
  -3  -5  -3 2166.52 202.442   1
  -3  -5  -3 2163.15 177.345   7
  -3  -5  -2 3036.03 235.608   1
  -3  -5  -2 3135.77 205.471   7
  -3  -5  -1 20503.3 655.197   1
  -3  -5  -1 20130.6 590.947   7
  -3  -5   0 154.092 94.8481   1
  -3  -5   0 102.162 69.9070   7
  -3  -5   1 19549.2 565.195   7
  -3  -5   2 3303.11 199.964   7
  -3  -5   3 2353.51 167.409   7
  -3  -5   4 2805.90 182.394   7
  -3  -5   5 5834.03 262.544   7
   3  -5  -7 4666.90 304.569   6
   3  -5  -8 4377.44 273.324   4
   3  -5  -8 4409.18 295.557   6
   3  -5  -9 35458.8 951.682   4
   3  -5  -9 35578.8 1000.30   6
   3  -5 -10 27856.9 802.772   4
   3  -5 -10 25726.8 824.438   6
   3  -5 -11 10948.2 469.139   4
   3  -5 -12 23269.5 742.470   4
   3  -5 -13 903.128 159.453   4
   3  -5 -14 7695.73 401.851   4
   3  -5 -15 35418.9 1002.23   4
   3  -5 -16 3692.86 279.942   4
   3  -5 -17 11252.0 493.901   4
   3  -5 -18 9163.61 439.150   4
   3  -5 -19 1386.77 181.937   4
   3  -5 -20 5374.76 321.490   4
   3  -5 -21 2619.79 221.356   4
   3  -5 -22 9070.40 392.827   4
   3  -5 -23 737.165 118.060   4
   3  -5 -24 206.546 80.9006   4
   3  -5 -25 807.263 104.244   4
   3  -5 -26 268.843 77.0219   5
   3  -5 -26 286.278 70.2241   4
  -3  -6 -11 28692.0 921.874   1
  -3  -6 -11 31203.7 910.528   6
  -3  -6 -10 19654.0 694.153   6
  -3  -6 -10 19748.5 706.175   7
  -3  -6 -10 20085.4 723.748   1
  -3  -6  -9 46293.7 1248.87   1
  -3  -6  -9 46758.5 1231.76   7
  -3  -6  -9 47469.9 1234.06   6
  -3  -6  -8 12357.1 541.209   1
  -3  -6  -8 12965.7 538.473   7
  -3  -6  -8 13413.1 552.739   6
  -3  -6  -7 28167.5 872.902   1
  -3  -6  -7 28422.8 861.184   7
  -3  -6  -6 902.431 160.280   1
  -3  -6  -6 1214.29 173.937   7
  -3  -6  -5 544.688 136.352   1
  -3  -6  -5 492.117 135.252   7
  -3  -6  -4 1885.96 195.934   7
  -3  -6  -4 1823.70 203.375   1
  -3  -6  -3 978.554 155.622   1
  -3  -6  -3 972.567 150.763   7
  -3  -6  -2 164.290 88.7026   1
  -3  -6  -2 213.787 100.782   7
   3  -6   1-4.10287 108.123   6
  -3  -6  -1 44.6042 97.8128   7
  -3  -6   0 990.061 140.355   7
   3  -6   0 891.403 156.621   6
   3  -6  -1 45.0815 103.956   6
   3  -6  -1-34.0691 92.4749   5
  -3  -6   1 2.88474 90.3539   7
   3  -6  -2 237.517 93.9597   5
  -3  -6   2 138.385 102.401   7
   3  -6  -2 324.693 137.908   6
   3  -6  -3 828.374 137.866   5
   3  -6  -3 880.084 135.217   4
  -3  -6   3 1158.57 148.631   7
   3  -6  -3 576.998 142.983   6
   3  -6  -4 1804.65 180.173   5
   3  -6  -4 1916.72 189.006   4
   3  -6  -4 1600.25 204.371   6
   3  -6  -5 575.785 126.278   4
   3  -6  -5 363.057 141.909   6
   3  -6  -6 1111.47 155.088   4
   3  -6  -6 828.519 160.831   6
   3  -6  -7 28775.5 831.611   4
   3  -6  -7 29275.6 899.914   6
   3  -6  -8 12656.0 504.412   4
   3  -6  -8 13139.9 563.137   6
   3  -6  -9 45229.4 1154.67   4
   3  -6  -9 45487.2 1226.61   6
   3  -6 -10 18216.8 636.680   4
   3  -6 -10 19265.9 701.394   6
   3  -6 -11 30315.1 883.025   4
   3  -6 -12 4235.06 293.565   4
   3  -6 -13 5101.70 320.677   4
   3  -6 -14 2110.47 219.299   4
   3  -6 -15 31953.8 923.385   4
   3  -6 -16 1148.59 172.037   4
   3  -6 -17 9773.00 442.840   4
   3  -6 -18 2772.94 231.962   4
   3  -6 -19 2184.63 203.038   4
   3  -6 -20 116.323 86.3206   4
   3  -6 -21 3173.48 217.357   4
   3  -6 -22 84.5176 76.1396   4
   3  -6 -23 3374.15 196.925   4
   3  -6 -24 102.021 67.4869   5
   3  -6 -24 324.019 75.8146   4
   3  -6 -25 1366.04 116.967   5
   3  -6 -25 1312.02 102.089   4
  -3  -7 -13 4173.21 291.125   6
  -3  -7 -12 7203.60 391.923   6
  -3  -7 -11 28777.2 889.909   6
  -3  -7 -10 16650.9 645.405   6
  -3  -7  -9 16152.7 642.690   6
  -3  -7  -8 31514.1 969.816   6
  -3  -7  -7 10751.6 516.754   6
  -3  -7  -6 2010.70 240.901   6
  -3  -7  -6 1670.33 204.100   1
  -3  -7  -5 2707.80 277.328   6
  -3  -7  -4 2410.06 262.956   6
  -3  -7  -4 1681.53 204.746   7
  -3  -7  -3 8391.94 435.444   7
  -3  -7  -2 1765.16 213.181   7
  -3  -7  -1 7893.23 413.156   7
   3  -7   1 8746.39 425.631   6
  -3  -7   0 13473.5 545.075   7
   3  -7   0 13568.7 548.599   6
  -3  -7   1 7437.02 391.307   7
   3  -7  -1 8656.98 429.284   6
   3  -7  -2 2044.79 225.300   6
   3  -7  -3 8634.75 387.943   5
   3  -7  -3 9445.85 463.310   6
   3  -7  -4 2357.18 204.309   5
   3  -7  -4 2390.57 243.304   6
   3  -7  -5 2256.84 207.581   5
   3  -7  -5 2363.36 240.930   6
   3  -7  -6 2273.23 207.208   5
   3  -7  -6 2095.63 209.398   4
   3  -7  -6 2066.49 235.333   6
   3  -7  -7 10791.5 463.157   5
   3  -7  -7 10408.6 456.337   4
   3  -7  -7 10382.2 505.086   6
   3  -7  -8 30380.0 889.162   4
   3  -7  -8 32292.5 978.758   6
   3  -7  -9 15495.8 578.318   4
   3  -7  -9 15991.1 639.878   6
   3  -7 -10 16884.2 608.851   4
   3  -7 -11 29857.3 875.573   4
   3  -7 -12 7738.57 390.970   4
   3  -7 -13 4334.17 288.505   4
   3  -7 -14 3090.29 242.725   4
   3  -7 -15 9640.30 429.944   4
   3  -7 -16 1812.47 189.528   4
   3  -7 -17 3035.14 227.386   4
   3  -7 -18 5344.12 288.469   4
   3  -7 -19 4490.20 252.702   4
   3  -7 -20 6463.92 289.911   4
   3  -7 -21 769.720 116.647   5
   3  -7 -21 1014.32 113.578   4
   3  -7 -22 2213.97 163.321   5
   3  -7 -22 2005.62 142.767   4
   3  -7 -23 3911.13 194.168   5
   3  -7 -23 3941.57 176.980   4
   3  -7 -24 1924.88 121.292   5
  -3  -8 -14 14640.6 507.927   6
  -3  -8 -13 8131.84 381.659   6
  -3  -8 -12 1075.38 168.611   6
  -3  -8 -11 15115.2 583.329   6
  -3  -8 -10 6018.21 370.287   6
  -3  -8  -9 4605.00 328.319   6
  -3  -8  -8 285.912 149.880   6
  -3  -8  -7 33267.3 1011.47   6
  -3  -8  -6 16002.1 650.425   6
  -3  -8  -5 17661.8 691.323   6
  -3  -8  -4 26442.7 884.147   6
  -3  -8  -3 1480.88 223.377   6
  -3  -8  -2 17439.9 689.201   6
  -3  -8  -1 166.415 149.026   6
   3  -8   1 45.7686 100.574   6
  -3  -8   0 2785.37 279.617   6
   3  -8   0 3331.04 263.286   6
  -3  -8   1 51.6747 144.895   6
   3  -8  -1 245.757 129.683   6
   3  -8  -2 17143.2 643.205   6
  -3  -8   2 18080.8 692.873   6
  -3  -8   3 1420.12 214.905   6
   3  -8  -3 1407.12 194.438   6
   3  -8  -4 29507.3 913.854   6
  -3  -8   4 30477.7 945.746   6
   3  -8  -5 17312.9 661.655   6
  -3  -8   5 18320.9 686.365   6
   3  -8  -6 16181.3 548.483   5
   3  -8  -6 16408.2 639.029   6
  -3  -8   6 16005.7 633.336   6
   3  -8  -7 32489.7 881.133   5
   3  -8  -7 32684.9 983.556   6
  -3  -8   7 34658.0 989.691   6
  -3  -8   8 564.318 151.383   6
   3  -8  -8 355.056 105.927   5
   3  -8  -9 4598.06 282.033   5
  -3  -8   9 4584.97 303.790   6
  -3  -8  10 6066.53 340.227   6
   3  -8 -10 5601.73 310.178   5
   3  -8 -10 5621.39 323.650   4
   3  -8 -11 16168.6 557.595   5
   3  -8 -11 15044.1 556.103   4
   3  -8 -12 1253.80 157.849   5
   3  -8 -12 1065.14 155.040   4
   3  -8 -13 7406.03 355.219   5
   3  -8 -13 7837.86 364.891   4
   3  -8 -14 14356.4 514.476   5
   3  -8 -14 15748.0 534.107   4
   3  -8 -15 8840.66 378.424   5
   3  -8 -15 9627.44 391.728   4
   3  -8 -16 8485.28 359.738   5
   3  -8 -16 8848.83 361.753   4
   3  -8 -17 11349.7 410.030   5
   3  -8 -17 11496.4 407.169   4
   3  -8 -18 5141.85 251.756   5
   3  -8 -18 4957.15 244.375   4
   3  -8 -19 11742.0 389.252   5
   3  -8 -19 12180.5 384.699   4
   3  -8 -20 1530.89 125.766   5
   3  -8 -21 3094.02 156.799   5
  -3  -9 -14 4056.51 211.835   6
  -3  -9 -13 3327.22 208.744   6
  -3  -9 -12 4116.02 246.435   6
  -3  -9 -11 650.049 125.951   6
  -3  -9 -10 678.083 137.817   6
  -3  -9  -9 2565.44 231.731   6
  -3  -9  -8 1150.00 185.706   6
  -3  -9  -7 3295.57 270.246   6
  -3  -9  -6 9050.49 449.380   6
  -3  -9  -5 35150.0 1015.02   6
  -3  -9  -4 2503.89 261.891   6
  -3  -9  -3 3644.96 299.471   6
  -3  -9  -2 19587.6 714.774   6
  -3  -9  -1 13558.8 576.099   6
  -3  -9   0 2938.51 279.446   6
  -3  -9   1 14610.1 598.452   6
  -3  -9   2 20339.8 719.280   6
  -3  -9   3 3724.80 295.594   6
  -3  -9   4 3120.32 266.881   6
  -3  -9   5 34478.6 980.725   6
  -3  -9   6 9309.48 435.643   6
  -3  -9   7 3183.57 251.190   6
  -3  -9   8 721.858 138.503   6
  -3  -9   9 2254.00 196.230   6
   3  -9 -10 747.062 109.278   5
   3  -9 -11 711.754 107.992   5
   3  -9 -12 4855.17 234.597   5
   3  -9 -13 3332.40 190.234   5
   3  -9 -14 4005.45 201.766   5
   3  -9 -15 2294.95 148.371   5
   3  -9 -16 1455.96 114.576   5
   3  -9 -17 8691.45 273.452   5
  -3 -10 -11 523.883 93.9167   6
  -3 -10 -10 7197.14 299.346   6
  -3 -10  -9 185.841 91.2967   6
  -3 -10  -8 377.847 103.005   6
  -3 -10  -7 1853.26 177.522   6
  -3 -10  -6 1053.98 150.218   6
  -3 -10  -5 11093.9 444.575   6
  -3 -10  -4 629.906 134.324   6
  -3 -10  -3 5187.14 301.941   6
  -3 -10  -2 4194.10 276.498   6
  -3 -10  -1 16323.2 569.827   6
  -3 -10   0 10756.5 447.712   6
  -3 -10   1 16389.1 568.557   6
  -3 -10   2 4359.82 273.599   6
  -3 -10   3 5657.13 306.299   6
  -3 -10   4 673.740 125.151   6
  -3 -10   5 10589.5 408.628   6
  -3 -10   6 1124.77 135.864   6
  -3 -10   7 1783.68 153.276   6
  -3 -11  -5 655.680 91.3481   6
  -3 -11  -4 3612.81 187.764   6
  -3 -11  -3 11126.1 358.218   6
  -3 -11  -2 1409.44 127.410   6
  -3 -11  -1 700.725 97.9290   6
  -3 -11   0 4190.72 205.973   6
  -3 -11   1 806.179 99.6585   6
  -3 -11   2 1259.58 113.576   6
  -4   0   0 121006. 2305.79   1
  -4   0  -1 36863.0 852.927   1
  -4   0   1 38122.1 847.077   1
   4   0   2 143.536 59.0195   2
  -4   0  -2 7.57123 60.6847   1
  -4   0  -3 116027. 2244.87   1
   4   0   3 116727. 2160.61   2
  -4   0  -4 231.984 72.8250   1
  -4   0  -5 1231.90 126.086   1
  -4   0  -6 96996.4 1941.27   1
  -4   0  -7 16040.7 504.802   1
  -4   0  -8 38382.3 931.173   1
   4   0  -8 37318.1 953.335   2
   4   0  -9 164.407 89.0005   2
  -4   0  -9 346.609 100.562   1
  -4   0 -10 83341.3 1780.76   1
   4   0 -10 85553.6 1823.14   2
  -4   0 -11 5092.58 286.087   1
   4   0 -11 5008.85 298.130   2
  -4   0 -12 2120.70 196.624   1
   4   0 -12 2447.85 222.872   2
  -4   0 -13 2648.33 224.608   1
  -4   0 -13 2547.55 166.354   3
   4   0 -13 2414.40 224.064   2
  -4   0 -14 95009.9 1910.94   3
   4   0 -14 93993.0 2085.61   2
  -4   0 -14 97828.9 2066.94   1
  -4   0 -15 28896.1 753.918   3
   4   0 -15 28585.5 891.361   2
  -4   0 -15 30081.2 878.039   1
  -4   0 -16 27175.3 746.499   3
  -4   0 -16 28316.4 863.451   1
   4   0 -16 28974.2 896.200   2
   4   0 -17 5395.44 362.051   2
  -4   0 -17 5585.02 291.980   3
  -4   0 -17 5835.95 358.911   1
   4   0 -18 1050.81 188.326   2
  -4   0 -18 966.460 146.792   3
  -4   0 -18 1155.57 183.499   1
  -4   0 -19 640.053 129.842   3
  -4   0 -20 51684.5 1239.95   3
  -4   0 -21 27161.1 788.556   3
  -4   0 -22 8060.47 380.376   3
  -4   0 -23 3268.22 244.833   3
  -4   0 -24 5.52330 92.7590   3
  -4   0 -25 3822.89 250.331   4
  -4   0 -25 3797.28 245.015   3
  -4   0 -26 12497.9 441.914   4
  -4   0 -26 12327.6 439.854   3
  -4   0 -27 132.513 84.0806   3
  -4   0 -28 16067.8 469.271   3
  -4   0 -29 1986.82 134.705   3
  -4  -1 -29 7449.98 262.699   3
  -4  -1 -28 150.464 77.1749   3
  -4  -1 -27 2241.88 170.159   3
  -4  -1 -26 8360.28 347.908   3
  -4  -1 -25 8459.86 364.447   3
  -4  -1 -24 4986.68 287.375   3
  -4  -1 -23 1033.52 155.351   3
  -4  -1 -22 4243.20 274.489   3
  -4  -1 -21 16197.7 566.060   3
  -4  -1 -20 5106.88 301.510   3
  -4  -1 -19 42362.7 1065.94   3
  -4  -1 -18 18906.6 603.934   3
  -4  -1 -17 12388.7 554.962   1
  -4  -1 -17 13243.1 478.131   3
   4   1 -17 13358.6 567.983   2
   4   1 -16 1619.40 207.924   2
  -4  -1 -16 1602.52 160.792   3
  -4  -1 -15 7537.19 406.590   1
  -4  -1 -15 7484.13 322.412   3
   4   1 -15 7073.60 396.486   2
  -4  -1 -14 29294.4 885.269   1
  -4  -1 -14 29619.0 756.764   3
   4   1 -14 31149.6 913.873   2
   4   1 -13 1717.55 197.423   2
  -4  -1 -13 1720.80 145.234   3
  -4  -1 -13 1511.22 187.833   1
  -4  -1 -12 4499.16 290.847   1
  -4  -1 -11 6460.10 342.722   1
  -4  -1 -10 13081.0 490.895   1
  -4  -1  -9 12432.7 468.105   1
  -4  -1  -8 51465.5 1201.99   1
  -4  -1  -7 26147.3 724.067   1
  -4  -1  -6 38941.9 951.062   1
  -4  -1  -5 41518.5 990.782   1
  -4  -1  -4 71219.1 1511.61   1
  -4  -1  -3 57509.2 1262.30   1
   4  -1   2 63147.6 1248.21   2
  -4  -1  -2 62466.2 1350.45   1
   4  -1   1 17847.5 471.158   2
  -4  -1  -1 18026.0 530.928   1
  -4  -1   0 62542.5 1331.85   1
  -4   1   0 63778.5 1242.24   1
   4  -1   0 60556.0 1268.25   2
  -4   1  -1 18359.1 466.666   1
  -4  -1   1 18017.1 522.408   1
   4  -1  -1 17813.1 496.002   2
  -4  -1   2 60376.6 1305.20   1
  -4   1  -2 62595.3 1239.92   1
   4  -1  -2 60934.4 1286.54   2
   4  -1  -3 57482.6 1220.63   2
  -4   1  -3 55424.4 1156.57   1
  -4   1  -4 68395.0 1371.30   1
   4  -1  -4 66756.0 1427.23   2
  -4   1  -5 40711.0 906.633   1
   4  -1  -5 40517.3 965.808   2
  -4   1  -6 37285.2 857.862   1
   4  -1  -6 37108.8 917.767   2
  -4   1  -7 26216.6 676.054   1
   4  -1  -7 26187.2 728.592   2
  -4   1  -8 52085.5 1150.28   1
   4  -1  -8 50969.6 1207.62   2
   4  -1  -9 12682.9 479.415   2
  -4   1  -9 13087.0 442.530   1
  -4   1 -10 13257.6 455.560   1
   4  -1 -10 11994.0 478.603   2
  -4   1 -11 6837.25 320.677   1
   4  -1 -11 6744.34 358.088   2
   4  -1 -12 4284.85 293.926   2
  -4   1 -12 4526.41 266.131   1
  -4   1 -12 4993.19 227.919   3
   4  -1 -13 1790.44 206.675   2
  -4   1 -13 1825.06 145.423   3
  -4   1 -13 1944.75 186.796   1
   4  -1 -14 29607.9 896.859   2
  -4   1 -14 30607.5 847.038   1
  -4   1 -14 28612.0 740.193   3
   4  -1 -15 7152.39 403.542   2
  -4   1 -15 7293.55 318.066   3
  -4   1 -15 7504.35 378.091   1
   4  -1 -16 1188.86 185.838   2
  -4   1 -16 1417.27 152.137   3
  -4   1 -16 1465.78 192.725   1
   4  -1 -17 13456.0 583.510   2
  -4   1 -17 13636.1 479.285   3
  -4   1 -17 14104.3 558.219   1
  -4   1 -18 18661.7 595.535   3
  -4   1 -18 18759.3 674.022   1
  -4   1 -19 40775.6 1026.44   3
  -4   1 -20 5191.90 299.259   3
  -4   1 -21 17050.6 581.489   3
  -4   1 -22 3758.79 256.183   3
  -4   1 -23 893.915 147.870   3
  -4   1 -24 4482.96 270.068   3
  -4   1 -25 8679.36 367.984   3
  -4   1 -26 8583.16 349.942   3
  -4   1 -27 2056.77 166.529   4
  -4   1 -27 2135.11 163.452   3
  -4   1 -28 309.475 80.0293   3
  -4   1 -29 7304.44 252.789   3
  -4  -2 -28 5109.92 221.918   3
  -4  -2 -27 9637.41 344.855   3
  -4  -2 -26 570.327 106.574   3
  -4  -2 -25 1444.36 155.604   3
  -4  -2 -24 1154.76 148.907   3
  -4  -2 -23 1286.86 158.883   3
  -4  -2 -22 149.715 107.797   3
  -4  -2 -21 4101.60 268.459   3
  -4  -2 -20 421.995 118.486   3
  -4  -2 -19 37554.8 980.581   3
  -4  -2 -18 37515.7 969.414   3
  -4  -2 -17 8893.67 381.549   3
  -4  -2 -17 9394.16 482.211   1
   4   2 -17 7849.22 436.495   2
   4   2 -16 738.143 174.844   2
  -4  -2 -16 921.662 134.350   3
  -4  -2 -16 804.833 172.123   1
  -4  -2 -15 14310.6 480.896   3
  -4  -2 -15 14395.0 594.173   1
  -4  -2 -14 4970.44 333.104   1
  -4  -2 -14 4986.83 256.669   3
  -4  -2 -13 384.821 89.0401   3
  -4  -2 -13 391.050 128.968   1
  -4  -2 -12 1078.69 161.411   1
  -4  -2 -12 999.590 112.831   3
  -4  -2 -11 8486.30 406.007   1
  -4  -2 -10 7029.73 362.617   1
  -4  -2  -9 39700.3 1027.23   1
  -4  -2  -8 9019.10 395.003   1
  -4  -2  -7 48517.4 1167.06   1
  -4  -2  -6 16405.8 552.132   1
  -4  -2  -5 13666.1 487.954   1
  -4  -2  -4 36528.4 930.063   1
  -4  -2  -3 35486.4 905.885   1
  -4  -2  -2 3837.29 236.752   1
  -4  -2  -1 1027.07 132.262   1
  -4  -2   0 2308.16 185.058   1
  -4  -2   1 892.491 125.316   1
  -4  -2   2 3959.72 232.885   1
   4  -2  -2 4012.00 218.289   2
   4  -2  -3 33253.5 822.249   2
   4  -2  -4 35805.7 884.275   2
   4  -2  -5 13851.1 477.327   2
   4  -2  -6 18151.3 575.464   2
   4  -2  -7 47822.0 1149.22   2
   4  -2  -8 8571.39 388.192   2
   4  -2  -9 39552.5 1030.98   2
   4  -2 -10 7928.58 389.736   2
   4  -2 -11 8389.02 411.633   2
   4  -2 -12 937.644 160.518   2
  -4   2 -12 1170.40 116.399   3
   4  -2 -13 481.811 142.471   2
  -4   2 -13 408.733 89.5179   3
  -4   2 -14 4996.88 250.103   3
  -4   2 -15 14767.6 480.617   3
  -4   2 -16 774.769 117.140   3
  -4   2 -17 9109.33 376.905   3
  -4   2 -18 38027.5 961.734   3
  -4   2 -19 36691.9 946.748   3
  -4   2 -20 362.924 116.227   3
  -4   2 -21 4914.97 286.173   3
  -4   2 -22 17.5858 99.6329   3
  -4   2 -23 1622.45 170.162   3
  -4   2 -24 1006.92 137.732   3
  -4   2 -25 1122.80 132.433   3
  -4   2 -26 642.402 110.881   3
  -4   2 -27 9259.40 325.653   3
  -4   2 -28 4749.10 201.706   3
  -4  -3 -27 918.966 100.923   3
  -4  -3 -26 462.964 93.4515   3
  -4  -3 -25 8196.20 327.550   3
  -4  -3 -24 11752.1 423.433   3
  -4  -3 -23 4668.75 266.327   3
  -4  -3 -22 6562.31 321.754   3
  -4  -3 -21 923.545 150.978   3
  -4  -3 -20 5645.89 309.687   3
  -4  -3 -19 37899.5 975.416   3
  -4  -3 -18 16016.8 546.186   3
  -4  -3 -17 4073.03 254.027   3
  -4  -3 -16 17714.5 567.352   3
  -4  -3 -15 7642.37 336.852   3
  -4  -3 -15 7032.56 417.362   1
  -4  -3 -15 7308.12 358.753   7
  -4  -3 -14 1229.37 187.395   1
  -4  -3 -14 1606.25 158.552   3
  -4  -3 -14 1431.68 166.999   7
  -4  -3 -13 831.490 171.228   1
  -4  -3 -13 651.151 114.187   3
  -4  -3 -12 501.693 137.024   1
  -4  -3 -12 414.692 91.8108   3
  -4  -3 -11 3691.17 283.331   1
  -4  -3 -10 10334.0 464.679   1
  -4  -3  -9 10526.8 464.005   1
  -4  -3  -8 15892.7 576.727   1
  -4  -3  -7 139.250 103.131   1
  -4  -3  -6 4079.09 272.830   1
  -4  -3  -5 12564.9 489.010   1
  -4  -3  -4 55959.5 1324.36   1
  -4  -3  -3 22033.7 684.250   1
  -4  -3  -2 15148.2 541.062   1
  -4  -3  -1 1085.14 148.660   1
  -4  -3   0 34348.5 910.865   1
  -4  -3   1 1205.97 152.836   1
  -4   3 -10 9749.04 330.194   3
  -4   3 -11 4006.08 203.241   3
  -4   3 -12 649.989 98.1079   3
  -4   3 -13 841.180 110.011   3
  -4   3 -14 1833.13 154.165   3
  -4   3 -15 7151.69 310.229   3
  -4   3 -16 19132.7 573.931   3
  -4   3 -17 3791.66 234.133   3
  -4   3 -18 15685.8 522.273   3
  -4   3 -19 37851.8 954.153   3
  -4   3 -20 6417.57 314.352   3
  -4   3 -21 823.761 128.125   3
  -4   3 -22 6105.78 301.055   3
   4  -3 -22 6252.73 316.146   5
  -4   3 -23 4474.89 251.068   3
   4  -3 -23 4817.86 259.692   5
   4  -3 -24 11365.1 391.796   5
  -4   3 -24 11196.9 397.601   3
  -4   3 -25 8026.08 309.354   3
  -4   3 -26 473.241 93.2755   3
  -4  -4 -25 5663.39 232.032   3
  -4  -4 -24 4443.26 217.547   3
  -4  -4 -23 13012.5 424.658   3
  -4  -4 -22 7711.30 324.448   3
  -4  -4 -21 24428.5 679.280   3
  -4  -4 -20 1678.27 168.289   3
  -4  -4 -19 1336.56 155.776   3
  -4  -4 -18 9007.73 378.513   3
  -4  -4 -14 5738.84 377.714   1
  -4  -4 -13 8485.46 458.369   1
  -4  -4 -13 8820.37 408.134   7
  -4  -4 -12 6947.14 410.858   1
  -4  -4 -12 7217.77 361.260   7
  -4  -4 -11 12681.0 561.131   1
  -4  -4 -11 13899.4 513.539   7
   4  -4  10 9913.48 360.757   5
  -4  -4 -10 9400.76 467.995   1
  -4  -4 -10 9347.96 408.762   7
   4  -4   9 2892.88 188.978   5
  -4  -4  -9 2998.50 259.805   1
   4  -4   8 12049.2 413.673   5
  -4  -4  -8 12364.3 524.504   1
  -4  -4  -7 1951.37 210.339   1
  -4  -4  -6 11827.5 504.620   1
  -4  -4  -5 19571.6 676.367   1
  -4  -4  -4 48365.2 1231.64   1
  -4  -4  -3 883.338 148.588   1
  -4  -4  -2 16759.9 604.016   1
  -4  -4  -1 52680.2 1295.98   1
  -4  -4   0 18836.6 642.928   1
   4  -4  -6 11234.8 457.381   5
   4  -4  -7 2780.95 228.915   5
  -4   4  -8 12921.6 385.943   3
  -4   4  -9 2752.99 161.255   3
  -4   4 -10 10193.0 341.442   3
  -4   4 -11 13709.9 419.713   3
  -4   4 -12 7315.35 292.691   3
  -4   4 -13 9225.87 342.380   3
  -4   4 -14 5931.82 271.368   3
  -4   4 -15 4296.54 232.141   3
  -4   4 -16 15889.3 503.635   3
  -4   4 -17 41681.3 990.150   3
  -4   4 -18 8843.42 357.994   3
  -4   4 -19 1207.26 141.592   3
  -4   4 -20 1576.34 154.396   3
  -4   4 -21 23968.2 651.058   3
   4  -4 -22 7740.20 358.154   5
  -4   4 -22 8367.05 323.149   3
   4  -4 -23 12511.6 442.790   5
   4  -4 -24 4619.28 233.805   5
   4  -4 -25 5737.80 240.340   5
  -4  -5 -11 16968.1 683.086   1
  -4  -5 -10 56986.7 1380.08   7
  -4  -5 -10 56604.6 1467.85   1
  -4  -5  -9 692.043 143.732   7
  -4  -5  -9 511.258 151.450   1
  -4  -5  -8 19854.5 725.619   1
  -4  -5  -8 19334.0 648.271   7
  -4  -5  -7 22577.1 794.054   1
   4  -5   7 24895.3 660.588   5
  -4  -5  -7 23610.4 730.849   7
   4  -5   6 6144.64 289.103   5
  -4  -5  -6 6623.44 388.916   1
  -4  -5  -6 5894.55 326.358   7
   4  -5   5 5218.15 270.353   5
  -4  -5  -5 5443.70 353.830   1
  -4  -5  -5 5932.21 318.253   7
   4  -5   4 35768.9 913.115   5
  -4  -5  -4 36116.3 1050.37   1
   4  -5   3 7600.26 339.375   5
  -4  -5  -3 7992.28 420.139   1
  -4  -5  -3 7518.79 354.411   7
   4  -5   2 2871.68 207.162   5
  -4  -5  -2 3486.68 276.971   1
  -4  -5  -2 3479.13 233.524   7
  -4  -5  -1 2124.77 219.283   1
   4  -5   1 2150.67 186.467   5
  -4  -5  -1 2453.22 194.589   7
   4  -5   0 135.684 89.4388   5
  -4  -5   0 289.413 92.8237   7
   4  -5  -1 2230.59 199.365   5
  -4  -5   1 2709.23 198.035   7
   4  -5  -2 2870.52 219.962   5
  -4  -5   2 2860.60 201.330   7
   4  -5  -3 7885.13 375.938   5
  -4  -5   3 7810.78 336.218   7
   4  -5  -4 36596.4 985.574   5
  -4  -5   4 37708.2 913.965   7
   4  -5  -5 5713.55 327.185   5
   4  -5  -6 6193.19 346.236   5
   4  -5  -7 24347.3 772.950   5
   4  -5  -8 19586.1 677.573   5
   4  -5  -9 756.654 138.939   4
   4  -5 -10 59731.8 1383.97   4
   4  -5 -11 16998.8 584.595   4
   4  -5 -12 12910.8 498.152   4
   4  -5 -13 15962.3 565.622   4
   4  -5 -14 59120.5 1381.61   4
   4  -5 -15 13771.7 515.919   4
   4  -5 -16 6793.72 345.790   4
   4  -5 -17 9114.35 395.647   4
   4  -5 -18 309.812 106.670   4
   4  -5 -19 16283.0 528.613   4
   4  -5 -20 13847.2 462.374   4
   4  -5 -21 5596.27 300.632   5
   4  -5 -22 15097.6 501.651   5
   4  -5 -23 18205.5 535.786   5
   4  -5 -24 2148.20 153.024   5
   4  -5 -25 6668.07 240.085   5
  -4  -6 -10 37467.5 1042.27   6
  -4  -6  -9 6652.21 386.803   6
  -4  -6  -8 10022.7 482.957   6
  -4  -6  -7 3955.34 313.695   1
  -4  -6  -6 4909.56 348.846   1
  -4  -6  -5 27052.7 893.244   1
  -4  -6  -5 27195.7 838.808   7
  -4  -6  -4 32944.2 944.867   7
  -4  -6  -4 32586.7 992.478   1
  -4  -6  -3 9417.53 472.282   1
   4  -6   3 8535.00 366.969   5
  -4  -6  -3 8416.71 414.720   7
   4  -6   2 21633.7 647.438   5
  -4  -6  -2 21544.8 707.720   7
   4  -6   1 29190.9 797.697   5
  -4  -6  -1 27862.4 835.464   7
   4  -6   0 33658.5 894.390   5
  -4  -6   0 32688.3 926.910   7
   4  -6  -1 28932.3 823.181   5
  -4  -6   1 29528.0 848.502   7
   4  -6  -2 21872.3 682.394   5
  -4  -6   2 21028.6 681.589   7
   4  -6  -3 8173.59 395.730   5
   4  -6  -4 33480.7 933.363   5
   4  -6  -5 27852.8 834.538   5
   4  -6  -6 5529.64 332.904   5
   4  -6  -7 3507.97 268.342   5
   4  -6  -7 3707.19 257.992   4
   4  -6  -8 8736.53 430.388   5
   4  -6  -8 8808.69 400.162   4
   4  -6  -9 6577.84 375.510   5
   4  -6  -9 7077.41 355.129   4
   4  -6 -10 34740.5 993.615   5
   4  -6 -10 34538.8 938.940   4
   4  -6 -11 42253.9 1139.36   5
   4  -6 -11 41444.8 1068.67   4
   4  -6 -12 15620.3 601.955   5
   4  -6 -12 15487.6 554.733   4
   4  -6 -13 11710.8 513.920   5
   4  -6 -13 12024.8 471.715   4
   4  -6 -14 14014.7 558.689   5
   4  -6 -14 13899.8 510.918   4
   4  -6 -15 1307.36 178.381   5
   4  -6 -15 1126.43 151.707   4
   4  -6 -16 2246.89 221.510   5
   4  -6 -16 2080.97 186.751   4
   4  -6 -17 13924.0 534.543   5
   4  -6 -17 13919.6 482.677   4
   4  -6 -18 14160.0 525.507   5
   4  -6 -18 14547.9 477.514   4
   4  -6 -19 4461.07 270.622   5
   4  -6 -19 3688.25 213.054   4
   4  -6 -20 263.146 97.0243   5
   4  -6 -20 203.426 70.1904   4
   4  -6 -21 9048.57 351.284   5
   4  -6 -21 8038.03 292.700   4
   4  -6 -22 447.354 88.9059   5
   4  -6 -23 2061.19 145.019   5
   4  -6 -24 270.103 64.6365   5
  -4  -7 -12 563.081 134.901   6
  -4  -7 -11 1965.48 214.833   6
  -4  -7 -10 2754.82 255.909   6
  -4  -7  -9 7923.59 424.001   6
  -4  -7  -8 6222.15 383.494   6
  -4  -7  -7 25989.3 852.800   6
  -4  -7  -6 2185.58 247.425   6
  -4  -7  -5 11767.0 547.232   6
   4  -7   0 2694.69 204.448   5
   4  -7  -1 20896.7 642.584   5
   4  -7  -2 676.255 122.057   5
   4  -7  -3 3687.18 252.440   5
   4  -7  -4 4481.55 283.125   5
   4  -7  -5 12205.5 490.333   5
   4  -7  -6 1933.34 198.611   5
   4  -7  -7 26886.0 807.562   5
   4  -7  -8 6415.47 354.197   5
   4  -7  -9 8132.55 403.345   5
   4  -7 -10 2677.77 235.770   5
   4  -7 -11 2085.10 209.605   5
   4  -7 -11 2010.50 190.009   4
   4  -7 -12 386.186 129.197   5
   4  -7 -12 404.999 111.501   4
   4  -7 -13 6879.08 359.544   5
   4  -7 -13 6870.19 332.980   4
   4  -7 -14 4778.41 294.902   5
   4  -7 -14 4631.24 264.699   4
   4  -7 -15 3008.74 233.285   5
   4  -7 -15 3155.39 212.360   4
   4  -7 -16 2158.87 192.799   5
   4  -7 -16 2120.46 172.015   4
   4  -7 -17 150.427 92.2954   5
   4  -7 -17 170.807 75.1519   4
   4  -7 -18 3435.45 219.613   5
   4  -7 -18 3127.03 185.468   4
   4  -7 -19 5506.51 264.868   5
   4  -7 -20 2282.15 163.682   5
   4  -7 -21 2775.89 162.477   5
   4  -7 -22 1420.12 108.114   5
  -4  -8 -12 1446.04 160.899   6
  -4  -8 -11 1422.91 169.620   6
  -4  -8 -10 2381.26 219.897   6
  -4  -8  -9 8063.87 407.576   6
  -4  -8  -8 1314.24 187.474   6
  -4  -8  -7 162.169 135.163   6
  -4  -8  -6 3884.85 307.946   6
  -4  -8  -5 11017.4 513.112   6
  -4  -8  -4 13983.8 591.500   6
  -4  -8  -3 11840.1 538.312   6
  -4  -8  -2 407.705 164.425   6
  -4  -8  -1 15314.4 624.867   6
  -4  -8   0 395.490 167.253   6
  -4  -8   1 14634.2 613.698   6
   4  -8  -4 14404.0 488.500   5
   4  -8  -5 11140.5 423.316   5
   4  -8  -6 3281.39 221.126   5
   4  -8  -7 201.728 88.4060   5
   4  -8  -8 1471.75 155.796   5
   4  -8  -9 8019.57 359.356   5
  -4  -8   9 8686.16 409.800   6
   4  -8 -10 2752.81 207.622   5
  -4  -8  10 2534.30 218.871   6
  -4  -8  11 1779.21 179.490   6
   4  -8 -11 1568.67 163.362   5
   4  -8 -12 1452.88 153.826   5
   4  -8 -13 1434.10 150.591   5
   4  -8 -14 5914.60 283.392   5
   4  -8 -15 5589.87 265.333   5
   4  -8 -16 27.2903 63.2876   5
   4  -8 -17 233.158 74.5217   5
   4  -8 -18 11056.2 346.075   5
   4  -8 -19 5118.22 203.528   5
  -4  -9 -12 2937.65 178.420   6
  -4  -9 -11 1621.16 152.695   6
  -4  -9 -10 4708.44 257.133   6
  -4  -9  -9 5594.11 295.493   6
  -4  -9  -8 581.460 130.794   6
  -4  -9  -7 4065.20 272.017   6
  -4  -9  -6 10247.6 443.139   6
  -4  -9  -5 9416.88 430.944   6
  -4  -9  -4 9037.49 425.824   6
  -4  -9  -3 9365.41 440.954   6
  -4  -9  -2 14850.6 571.732   6
  -4  -9  -1 7007.60 381.188   6
  -4  -9   0 4024.89 294.254   6
  -4  -9   1 7090.79 383.490   6
  -4  -9   2 14692.1 567.028   6
  -4  -9   3 9675.37 441.935   6
  -4  -9   4 8306.42 401.090   6
  -4  -9   5 10038.5 437.738   6
  -4  -9   6 9603.20 416.603   6
  -4  -9   7 4203.70 268.565   6
  -4  -9   8 868.163 135.686   6
   4  -9  -9 5687.99 238.639   5
  -4  -9   9 5743.28 281.480   6
   4  -9 -10 4325.53 202.663   5
  -4  -9  10 3865.78 216.642   6
   4  -9 -11 1337.57 116.147   5
   4  -9 -12 3600.00 177.421   5
   4  -9 -13 2547.63 144.036   5
   4  -9 -14 3584.93 162.793   5
  -4 -10  -8 1787.04 139.235   6
  -4 -10  -7 880.983 114.204   6
  -4 -10  -6 5120.09 252.333   6
  -4 -10  -5 210.266 96.8644   6
  -4 -10  -4 2264.69 181.678   6
  -4 -10  -3 4384.69 248.242   6
  -4 -10  -2 11891.5 429.901   6
  -4 -10  -1 1889.84 173.628   6
  -4 -10   0 176.234 97.9194   6
  -4 -10   1 2156.87 185.784   6
  -4 -10   2 11815.9 424.889   6
  -4 -10   3 4346.66 240.755   6
  -4 -10   4 1920.89 163.932   6
  -4 -10   5 112.741 80.6720   6
  -4 -10   6 4573.26 224.062   6
  -4 -10   7 825.969 100.918   6
   5   0   0-35.1025 59.0144   2
  -5   0  -1 71171.4 1501.56   1
   5   0  -1 71151.5 1507.52   2
  -5   0  -2 15980.8 516.621   1
   5   0  -2 16999.6 529.971   2
   5   0  -3 1301.91 146.893   2
  -5   0  -3 1569.56 155.391   1
  -5   0  -4 28754.5 775.593   1
   5   0  -4 27974.9 779.707   2
   5   0  -5 113814. 2344.46   2
  -5   0  -5 116874. 2337.38   1
  -5   0  -6 18910.1 603.533   1
   5   0  -6 18276.0 611.970   2
  -5   0  -7 262.587 95.6945   1
  -5   0  -7 242.014 70.8072   3
   5   0  -8 158.128 105.581   2
  -5   0  -8 228.429 105.992   1
  -5   0  -8 139.227 62.8557   3
  -5   0  -9 10101.9 345.423   3
  -5   0  -9 10182.2 437.301   1
   5   0  -9 8963.01 434.351   2
  -5   0 -10 10093.3 353.698   3
  -5   0 -10 10330.8 449.230   1
   5   0 -10 9675.98 461.178   2
  -5   0 -11 5796.07 261.388   3
  -5   0 -11 5699.32 334.902   1
   5   0 -11 5152.03 337.940   2
   5   0 -12 1995.75 219.562   2
  -5   0 -12 1517.71 198.961   1
  -5   0 -12 1686.54 148.007   3
  -5   0 -13 17203.1 517.774   3
  -5   0 -13 15584.2 611.741   1
   5   0 -13 16295.5 650.798   2
   5   0 -14 26547.4 882.693   2
  -5   0 -14 26981.6 723.868   3
  -5   0 -14 26953.3 858.280   1
  -5   0 -15 38541.5 950.692   3
  -5   0 -16 285.755 96.8443   3
  -5   0 -17 399.111 107.176   3
  -5   0 -18 24793.9 720.544   3
  -5   0 -19 288.447 112.380   3
  -5   0 -20 812.558 137.855   3
  -5   0 -21 4530.88 272.143   3
  -5   0 -22 2160.26 191.030   3
  -5   0 -23 6768.12 320.504   3
  -5   0 -24 28327.8 746.912   3
  -5   0 -25 636.457 110.406   3
  -5   0 -26 444.600 90.3324   3
  -5   0 -27 12371.2 369.364   3
  -5  -1 -27 3066.09 161.770   3
  -5  -1 -26 2207.37 155.316   3
  -5  -1 -25 868.031 116.217   3
  -5  -1 -24 91.6030 83.4189   3
  -5  -1 -23 1132.12 145.445   3
  -5  -1 -22 6087.93 309.350   3
  -5  -1 -21 5074.60 287.192   3
  -5  -1 -20 2161.86 195.943   3
  -5  -1 -19 39.6719 87.9523   3
  -5  -1 -18 9381.73 400.216   3
  -5  -1 -17 9853.54 403.414   3
  -5  -1 -16 1136.87 147.976   3
  -5  -1 -15 643.588 117.223   3
  -5  -1 -14 12585.2 437.880   3
  -5  -1 -14 11300.5 532.909   1
   5   1 -14 11939.8 551.562   2
  -5  -1 -13 22572.3 624.616   3
  -5  -1 -13 20812.9 749.789   1
   5   1 -13 22130.6 771.105   2
  -5  -1 -12 11416.1 397.385   3
  -5  -1 -12 11124.4 509.970   1
   5   1 -12 11416.9 520.398   2
  -5  -1 -11 21826.5 588.319   3
  -5  -1 -11 20111.4 718.716   1
   5   1 -11 21493.1 743.223   2
  -5  -1 -10 16358.7 481.341   3
  -5  -1 -10 16106.1 610.120   1
   5   1 -10 17074.2 631.120   2
  -5  -1  -9 965.387 157.398   1
  -5  -1  -9 956.739 107.724   3
   5  -1   8 33946.8 849.225   5
  -5  -1  -8 31875.5 755.701   3
  -5  -1  -8 31454.5 921.447   1
   5  -1   7 33393.7 835.115   5
  -5  -1  -7 30135.4 894.597   1
  -5  -1  -6 191.372 103.678   1
  -5  -1  -5 741.848 138.182   1
  -5  -1  -4 3369.22 246.984   1
  -5  -1  -3 11115.7 448.113   1
  -5  -1  -2 12368.8 472.920   1
  -5  -1  -1 3939.18 251.883   1
  -5  -1   0 57.1157 79.3707   1
   5  -1  -1 3564.19 216.070   2
   5  -1  -2 11367.4 418.874   2
   5  -1  -3 11797.8 439.567   2
   5  -1  -4 3784.73 247.825   2
   5  -1  -5 632.378 119.426   2
   5  -1  -6 192.483 105.137   2
   5  -1  -7 29908.4 864.452   2
  -5   1  -7 30480.0 727.614   3
   5  -1  -8 29230.2 872.418   2
   5  -1  -8 30361.3 816.111   5
  -5   1  -8 31363.2 740.325   3
   5  -1  -9 800.419 134.618   5
  -5   1  -9 659.051 93.3702   3
   5  -1 -10 17225.4 640.138   2
   5  -1 -10 16728.2 561.140   5
  -5   1 -10 17041.5 497.023   3
   5  -1 -11 21659.8 745.100   2
   5  -1 -11 21674.1 662.179   5
  -5   1 -11 20635.5 579.874   3
   5  -1 -12 10745.2 506.238   2
  -5   1 -12 9986.72 374.033   3
   5  -1 -13 21336.9 776.032   2
  -5   1 -13 22900.2 630.685   3
   5  -1 -14 11270.5 540.790   2
  -5   1 -14 12272.2 430.276   3
  -5   1 -15 928.163 131.642   3
  -5   1 -16 1217.52 146.205   3
  -5   1 -17 10179.5 409.952   3
  -5   1 -18 9929.29 409.298   3
  -5   1 -19 112.226 100.793   3
  -5   1 -20 2396.22 206.460   3
  -5   1 -21 5516.59 298.023   3
  -5   1 -22 7020.26 331.493   3
  -5   1 -23 1278.57 148.058   3
  -5   1 -24 21.3773 79.3614   3
  -5   1 -25 913.487 116.655   3
  -5   1 -26 2170.70 151.684   3
  -5   1 -27 3443.89 171.206   3
  -5  -2 -26 2223.84 143.551   3
  -5  -2 -25 7169.43 282.525   3
  -5  -2 -24 138.824 79.2509   3
  -5  -2 -23 4219.57 238.892   3
  -5  -2 -22 3069.29 211.500   3
  -5  -2 -21 1258.99 148.416   3
  -5  -2 -20 964.910 139.709   3
  -5  -2 -19 2413.30 204.505   3
  -5  -2 -18 13211.2 484.471   3
  -5  -2 -17 15061.9 517.359   3
  -5  -2 -16 9267.58 387.141   3
  -5  -2 -15 13838.4 480.395   3
  -5  -2 -14 5302.92 272.890   3
  -5  -2 -13 33445.6 838.118   3
  -5  -2 -13 33665.3 1028.31   1
  -5  -2 -12 27484.1 720.570   3
  -5  -2 -12 28490.9 913.938   1
  -5  -2 -11 3780.42 213.919   3
  -5  -2 -11 4258.83 320.071   1
  -5  -2 -10 10403.0 362.707   3
  -5  -2 -10 10644.6 502.017   1
   5  -2   9 12686.8 448.396   5
  -5  -2  -9 12230.6 395.584   3
  -5  -2  -9 12317.7 538.644   1
   5  -2   8 10314.6 392.530   5
  -5  -2  -8 10247.5 345.158   3
  -5  -2  -8 9749.67 473.052   1
   5  -2   7 47974.2 1094.91   5
  -5  -2  -7 45729.2 1000.33   3
  -5  -2  -7 46394.2 1224.93   1
   5  -2   6 40407.2 977.678   5
  -5  -2  -6 40547.7 1100.45   1
   5  -2   5 2210.83 178.483   5
  -5  -2  -5 2252.10 220.673   1
  -5  -2  -4 13047.7 530.556   1
  -5  -2  -3 15935.4 590.538   1
  -5  -2  -2 13523.1 528.530   1
  -5  -2  -1-0.45845 87.7662   1
  -5  -2   0 47050.5 1170.39   1
   5  -2  -5 2364.82 195.774   5
   5  -2  -6 38572.5 1025.06   2
   5  -2  -6 39282.7 987.135   5
   5  -2  -7 44073.3 1140.44   2
   5  -2  -7 42975.6 1082.92   5
  -5   2  -7 45001.0 983.217   3
   5  -2  -8 9877.05 456.868   2
   5  -2  -8 10037.4 421.772   5
  -5   2  -8 10096.6 349.542   3
   5  -2  -9 12989.5 539.230   2
   5  -2  -9 12625.0 491.856   5
  -5   2  -9 12502.7 406.949   3
   5  -2 -10 11271.6 464.887   5
  -5   2 -10 11098.2 381.077   3
   5  -2 -11 4440.69 284.828   5
  -5   2 -11 3695.42 210.736   3
   5  -2 -12 29581.1 849.472   5
  -5   2 -12 29099.0 744.813   3
   5  -2 -13 32373.7 923.148   5
  -5   2 -13 33936.3 833.584   3
   5  -2 -14 5122.71 313.212   5
  -5   2 -14 5264.14 269.501   3
  -5   2 -15 14953.9 492.092   3
   5  -2 -15 14188.4 543.814   5
  -5   2 -16 9228.54 381.265   3
   5  -2 -16 10021.7 438.055   5
  -5   2 -17 14538.2 507.549   3
   5  -2 -17 16015.0 559.165   5
  -5   2 -18 14009.9 491.705   3
   5  -2 -18 13927.2 509.867   5
  -5   2 -19 2284.54 193.434   3
  -5   2 -20 1080.23 144.270   3
  -5   2 -21 1345.25 157.005   3
  -5   2 -22 3061.94 209.225   3
  -5   2 -23 4162.46 235.339   3
  -5   2 -24 125.867 77.1986   3
  -5   2 -25 7660.44 293.238   3
  -5   2 -26 1733.35 127.443   3
  -5  -3 -25 4850.00 203.068   3
  -5  -3 -24 3884.13 198.971   3
  -5  -3 -23 2563.27 170.430   3
  -5  -3 -22 6970.35 301.179   3
  -5  -3 -21 2509.89 188.224   3
  -5  -3 -20 43.0559 82.3615   3
  -5  -3 -19 1176.10 141.931   3
  -5  -3 -18 13403.0 475.562   3
  -5  -3 -17 12508.2 453.850   3
  -5  -3 -16 958.742 132.309   3
  -5  -3 -15 31944.9 830.184   3
  -5  -3 -14 4342.69 247.521   3
  -5  -3 -13 1912.46 162.687   3
  -5  -3 -12 28524.6 737.774   3
  -5  -3 -12 28430.1 939.490   1
  -5  -3 -11 97888.1 1928.58   3
  -5  -3 -11 92882.9 2181.47   1
  -5  -3 -10 249.238 142.986   1
   5  -3   9 3109.95 210.064   5
  -5  -3  -9 3191.57 292.374   1
   5  -3   8 15543.8 509.542   5
  -5  -3  -8 15554.1 634.196   1
   5  -3   7 14770.7 491.848   5
  -5  -3  -7 13870.6 592.991   1
  -5  -3  -6 8625.22 446.646   1
   5  -3   6 7851.55 345.560   5
   5  -3   5 28846.7 779.398   5
  -5  -3  -5 29871.6 916.276   1
   5  -3   4 3041.45 209.174   5
  -5  -3  -4 2492.59 245.633   1
   5  -3   3 1329.64 148.249   5
  -5  -3  -3 1080.02 178.296   1
   5  -3   2 6436.92 314.212   5
  -5  -3  -2 6660.85 379.613   1
   5  -3   1 2245.20 188.070   5
  -5  -3  -1 2438.11 231.768   1
  -5  -3   0 166.922 110.915   1
   5  -3   0 143.503 79.6174   5
   5  -3  -1 2293.79 189.249   5
   5  -3  -2 6228.56 313.454   5
   5  -3  -3 1249.02 154.295   5
   5  -3  -4 2997.58 227.379   5
   5  -3  -5 27818.5 802.297   5
   5  -3  -6 8571.29 395.109   5
   5  -3  -7 15147.8 555.376   5
  -5   3  -7 15275.6 453.973   3
   5  -3  -8 16006.5 580.996   5
  -5   3  -8 15948.7 469.443   3
   5  -3  -9 2707.44 233.452   5
  -5   3  -9 3513.15 194.667   3
   5  -3 -10 71.5660 99.6317   5
  -5   3 -10 331.689 76.6784   3
   5  -3 -11 97268.3 2112.28   5
  -5   3 -11 97396.2 1936.07   3
   5  -3 -12 28201.4 866.065   5
  -5   3 -12 30001.2 750.454   3
  -5   3 -13 1821.08 157.374   3
   5  -3 -13 1901.97 208.368   5
  -5   3 -14 4733.14 252.068   3
   5  -3 -14 4179.04 298.763   5
  -5   3 -15 31488.8 807.048   3
   5  -3 -15 31079.7 914.111   5
   5  -3 -16 870.990 158.767   5
  -5   3 -16 1029.98 137.382   3
  -5   3 -17 13542.7 471.076   3
   5  -3 -17 13332.2 526.232   5
  -5   3 -18 13581.0 468.835   3
   5  -3 -18 13162.9 509.498   5
   5  -3 -19 966.023 141.799   5
  -5   3 -19 954.507 134.635   3
   5  -3 -20-24.3254 82.4866   5
  -5   3 -20 20.0119 74.8682   3
  -5   3 -21 2634.05 186.829   3
   5  -3 -21 2493.22 183.211   5
  -5   3 -22 5959.58 275.236   3
   5  -3 -22 6692.60 276.800   5
  -5   3 -23 2927.29 183.043   3
  -5   3 -24 3559.42 185.805   3
  -5   3 -25 4951.40 201.710   3
   5  -4   9 12261.6 433.359   5
  -5  -4  -9 11182.0 552.791   1
  -5  -4  -8 71225.4 1808.29   1
   5  -4   8 77737.2 1609.06   5
   5  -4   7 39346.2 959.449   5
  -5  -4  -7 37521.8 1126.83   1
  -5  -4  -6 846.761 181.196   1
   5  -4   6 814.933 124.187   5
   5  -4   5 368.063 106.785   5
  -5  -4  -5 8.57186 133.916   1
   5  -4   4 27536.3 761.529   5
  -5  -4  -4 27742.9 899.670   1
   5  -4   3 25895.9 731.934   5
  -5  -4  -3 24514.5 838.958   1
   5  -4   2 14505.8 516.622   5
  -5  -4  -2 15252.1 616.017   1
  -5  -4  -1 10947.1 510.495   1
   5  -4   1 10309.4 424.555   5
   5  -4   0 15094.7 534.792   5
   5  -4  -1 10425.2 435.408   5
   5  -4  -2 13829.3 519.817   5
   5  -4  -3 25947.3 776.720   5
   5  -4  -4 27220.7 807.860   5
   5  -4  -5 281.028 115.468   5
   5  -4  -6 482.817 124.384   5
  -5   4  -6 844.267 104.166   3
   5  -4  -7 37769.0 1045.75   5
  -5   4  -7 39380.4 886.373   3
   5  -4  -8 75515.2 1752.98   5
  -5   4  -8 77667.5 1557.95   3
   5  -4  -9 10951.0 497.076   5
  -5   4  -9 12409.2 395.919   3
   5  -4 -10 9073.22 446.658   5
  -5   4 -10 8964.41 331.536   3
   5  -4 -11 3026.87 262.913   5
  -5   4 -11 3118.45 190.322   3
   5  -4 -12 9878.71 472.625   5
  -5   4 -12 10959.4 379.481   3
  -5   4 -13 24171.2 646.716   3
   5  -4 -13 23834.6 786.224   5
  -5   4 -14 20741.5 592.995   3
   5  -4 -14 22451.5 738.356   5
  -5   4 -15 9558.83 362.545   3
   5  -4 -15 8937.61 440.821   5
  -5   4 -16 13319.7 446.180   3
   5  -4 -16 13008.7 530.145   5
  -5   4 -17 10230.5 378.031   3
   5  -4 -17 10082.0 448.757   5
  -5   4 -18 18755.6 549.250   3
   5  -4 -18 18569.5 627.423   5
  -5   4 -19 5931.52 274.440   3
   5  -4 -19 6096.13 318.138   5
  -5   4 -20 4090.12 217.656   3
   5  -4 -20 4298.13 252.260   5
  -5   4 -21 17461.2 490.507   3
   5  -4 -21 17376.2 531.170   5
   5  -4 -22 3968.20 209.961   5
  -5   4 -22 3973.82 195.757   3
   5  -4 -23 13517.0 390.185   5
   5  -5   9 4212.63 235.970   5
   5  -5   8 11279.6 410.935   5
   5  -5   7 6067.02 295.231   5
   5  -5   6 59497.4 1333.92   5
   5  -5   5 35394.4 901.067   5
  -5  -5  -5 34145.4 1063.93   1
   5  -5   4 69779.8 1485.74   5
  -5  -5  -4 61154.7 1624.36   1
  -5  -5  -3 52641.6 1405.54   1
   5  -5   3 52599.0 1240.96   5
  -5  -5  -3 53406.2 1290.10   7
   5  -5   2 89716.9 1915.33   5
  -5  -5  -2 91279.7 1946.52   7
   5  -5   1 14795.0 538.903   5
  -5  -5  -1 15487.8 549.408   7
   5  -5   0 139031. 2819.91   5
  -5  -5   0 142814. 2815.10   7
   5  -5  -1 14545.0 548.727   5
  -5  -5   1 15727.2 546.898   7
   5  -5  -2 85750.0 1914.13   5
  -5  -5   2 90975.6 1890.20   7
   5  -5  -3 51425.8 1272.87   5
   5  -5  -4 68518.8 1593.05   5
  -5   5  -4 68609.6 1393.25   3
   5  -5  -5 35801.7 991.752   5
  -5   5  -5 35339.6 814.103   3
   5  -5  -6 61564.1 1489.99   5
  -5   5  -6 62356.7 1281.01   3
   5  -5  -7 5779.47 349.707   5
   5  -5  -8 11050.6 498.689   5
   5  -5  -9 3915.12 296.194   5
   5  -5 -10 33217.0 971.611   5
   5  -5 -11 1246.63 189.646   5
   5  -5 -12 4919.85 331.744   5
   5  -5 -13 3276.36 271.175   5
   5  -5 -14 1875.59 214.754   5
   5  -5 -15 6705.69 367.852   5
   5  -5 -16 21083.4 687.546   5
   5  -5 -17 4614.84 288.423   5
   5  -5 -18 3352.08 235.857   5
   5  -5 -19 1597.09 161.611   5
   5  -5 -20 4846.58 254.959   5
   5  -5 -21 8528.67 324.716   5
   5  -5 -22 4991.89 221.059   5
   5  -5 -23 1153.90 96.1316   5
  -5  -6  -9 3807.94 286.843   6
  -5  -6  -8 6501.30 378.232   6
   5  -6   7 1150.35 130.881   5
   5  -6   6 527.970 100.014   5
   5  -6   5 1173.20 131.126   5
   5  -6   4 132.199 85.1522   5
   5  -6   3 3032.00 215.187   5
   5  -6   2 1483.99 160.016   5
   5  -6   1 921.535 139.255   5
   5  -6   0 32.5558 86.6342   5
   5  -6  -1 837.135 144.559   5
   5  -6  -2 1627.97 183.121   5
   5  -6  -3 3111.66 242.322   5
   5  -6  -4 344.459 111.752   5
   5  -6  -5 1036.18 164.960   5
   5  -6  -6 450.050 128.122   5
   5  -6  -7 1182.43 173.569   5
   5  -6  -8 5966.48 351.661   5
   5  -6  -9 3358.34 266.587   5
   5  -6 -10 16929.6 620.835   5
   5  -6 -11 4979.54 319.493   5
   5  -6 -12 12635.3 513.447   5
   5  -6 -13 6269.21 346.054   5
   5  -6 -14 478.882 125.998   5
   5  -6 -15 2752.34 224.401   5
   5  -6 -16 11840.4 453.850   5
   5  -6 -17 12913.9 465.165   5
   5  -6 -18 8959.42 360.562   5
   5  -6 -19 13014.6 427.597   5
   5  -6 -20 7174.48 280.578   5
   5  -6 -21 4498.64 200.651   5
  -5  -7 -10 2850.15 229.260   6
  -5  -7  -9 279.723 109.213   6
  -5  -7  -8 2062.89 221.035   6
  -5  -7  -7 5419.41 342.691   6
  -5  -7  -6 4116.24 310.409   6
  -5  -7  -5 2517.18 257.839   6
   5  -7   3 1924.42 160.877   5
   5  -7   2 21936.0 624.541   5
   5  -7   1 7984.78 342.267   5
   5  -7   0 3914.19 241.817   5
   5  -7  -1 7703.03 348.935   5
   5  -7  -2 22230.6 670.106   5
   5  -7  -3 1668.31 177.293   5
   5  -7  -4 7805.62 366.656   5
   5  -7  -5 2372.81 209.370   5
   5  -7  -6 3795.46 257.618   5
   5  -7  -7 5233.19 305.148   5
   5  -7  -8 2072.24 194.980   5
   5  -7  -9 308.968 107.484   5
   5  -7 -10 3356.66 237.160   5
   5  -7 -11 10292.2 422.825   5
   5  -7 -12 10643.7 425.875   5
   5  -7 -13 2646.85 204.820   5
   5  -7 -14 1990.88 175.195   5
   5  -7 -15-8.55599 73.8060   5
   5  -7 -16 1492.79 139.023   5
   5  -7 -17 7507.58 295.908   5
   5  -7 -18 833.107 99.7930   5
   5  -7 -19 8529.76 282.770   5
  -5  -8 -10 3272.39 214.962   6
  -5  -8  -9 6636.19 319.720   6
  -5  -8  -8 4906.64 284.545   6
  -5  -8  -7-3.39980 100.930   6
  -5  -8  -6 4417.05 291.505   6
  -5  -8  -5 272.031 117.915   6
  -5  -8  -4 1728.06 204.430   6
  -5  -8  -3 396.900 149.463   6
  -5  -8  -2 5151.08 332.034   6
  -5  -8  -1 6240.24 366.575   6
  -5  -8   0 9756.31 459.832   6
  -5  -8   1 6375.54 374.116   6
   5  -8  -2 5002.53 238.975   5
   5  -8  -3 641.436 101.948   5
   5  -8  -4 1922.70 155.974   5
   5  -8  -5 5.45056 71.9050   5
   5  -8  -6 4330.72 234.460   5
   5  -8  -7 201.277 75.0617   5
   5  -8  -8 5572.82 266.538   5
   5  -8  -9 7037.00 299.488   5
  -5  -8   9 6817.25 335.235   6
   5  -8 -10 3396.45 200.997   5
  -5  -8  10 3182.86 219.761   6
   5  -8 -11 2121.08 156.602   5
  -5  -8  11 1917.95 167.029   6
  -5  -8  12 218.462 92.1808   6
   5  -8 -12 380.633 81.4025   5
   5  -8 -13 1639.65 134.016   5
   5  -8 -14 658.190 90.8078   5
   5  -8 -15 5815.31 227.435   5
   5  -8 -16 5608.31 209.230   5
  -5  -9  -9 2685.88 163.518   6
  -5  -9  -8 4123.74 215.408   6
  -5  -9  -7 1405.75 144.907   6
  -5  -9  -6 544.787 110.759   6
  -5  -9  -5 12667.0 447.332   6
  -5  -9  -4 4417.10 260.779   6
  -5  -9  -3 1057.19 148.753   6
  -5  -9  -2 13030.5 475.578   6
  -5  -9  -1 609.236 130.305   6
  -5  -9   0 2208.82 198.148   6
  -5  -9   1 745.078 142.202   6
  -5  -9   2 12491.8 464.665   6
  -5  -9   3 774.507 133.727   6
  -5  -9   4 4377.74 258.152   6
  -5  -9   5 12467.7 446.543   6
  -5  -9   6 709.058 122.427   6
  -5  -9   7 1345.59 141.463   6
  -5  -9   8 3760.06 208.010   6
  -5  -9   9 2817.16 169.816   6
  -5 -10  -2 6809.92 257.261   6
  -5 -10  -1 2817.37 163.617   6
  -5 -10   0 14465.3 416.085   6
  -5 -10   1 2903.31 165.372   6
  -5 -10   2 6690.03 253.213   6
   6   0   0 32614.8 842.081   5
   6   0   1 41528.1 1005.69   5
   6   0  -1 40904.1 997.103   5
   6   0   2 4197.60 248.035   5
   6   0  -2 3840.92 236.868   5
   6   0   3 3719.97 232.922   5
   6   0  -3 3454.66 226.433   5
   6   0   4 10532.2 406.100   5
   6   0  -4 9620.69 386.781   5
   6   0  -4 9250.27 431.121   2
   6   0  -5 1307.60 184.304   2
   6   0  -5 1481.89 156.403   5
  -6   0  -5 1528.50 133.243   3
  -6   0  -6 12381.1 404.332   3
   6   0  -6 11336.9 501.490   2
  -6   0  -7 11299.1 388.144   3
   6   0  -7 11014.4 500.877   2
  -6   0  -8 3789.97 214.369   3
   6   0  -8 3726.39 289.430   2
   6   0  -9-7.52484 115.647   2
  -6   0  -9 35.8553 64.7870   3
  -6   0 -10 3794.04 218.669   3
  -6   0 -11-6.88010 74.5231   3
  -6   0 -12 831.228 121.626   3
  -6   0 -13 2529.92 190.875   3
  -6   0 -14 399.658 101.193   3
  -6   0 -15 525.315 108.318   3
  -6   0 -16 396.111 107.069   3
  -6   0 -17 7902.55 346.114   3
  -6   0 -18 13143.1 466.644   3
  -6   0 -19 3954.84 242.035   3
  -6   0 -20 1757.22 162.325   3
  -6   0 -21 505.730 107.372   3
  -6   0 -22 458.532 100.631   3
  -6   0 -23 5161.88 240.979   3
  -6   0 -24 6003.75 244.692   3
  -6   0 -25 8041.42 266.391   3
  -6  -1 -24 1361.75 117.395   3
  -6  -1 -23 8161.53 304.128   3
  -6  -1 -22 990.162 118.398   3
  -6  -1 -21 1120.83 128.757   3
  -6  -1 -20 10542.3 393.890   3
  -6  -1 -19 712.438 120.368   3
  -6  -1 -18 1454.82 158.230   3
  -6  -1 -17 3806.53 241.372   3
  -6  -1 -16 795.745 126.884   3
  -6  -1 -15 2473.26 193.565   3
  -6  -1 -14 17146.0 539.754   3
  -6  -1 -13 16170.3 516.294   3
  -6  -1 -12 3946.24 228.986   3
  -6  -1 -11 5138.18 260.497   3
  -6  -1 -10 3373.97 204.377   3
  -6  -1  -9 16400.6 490.457   3
   6   1  -9 15297.8 625.023   2
  -6  -1  -8 6063.38 269.646   3
   6   1  -8 5757.15 364.495   2
  -6  -1  -7 9660.79 348.471   3
   6   1  -7 9586.59 466.042   2
   6  -1   6 1946.54 179.044   5
   6   1  -6 1705.20 204.390   2
  -6  -1  -6 1557.59 133.875   3
   6   1  -5 158.525 109.608   2
   6  -1   5 227.499 95.2659   5
  -6  -1  -5 77.5277 60.2593   3
   6  -1   4 14906.8 510.123   5
  -6  -1  -4 14732.6 444.299   3
   6   1  -4 14772.0 561.587   2
   6  -1   3 465.624 106.450   5
   6  -1   2 23583.3 683.533   5
   6   1  -1 9328.66 364.139   5
   6  -1   1 8368.12 364.330   5
   6   1   0 4281.79 239.654   5
   6  -1   0 3840.14 244.051   5
   6   1   1 8944.54 357.576   5
   6  -1  -1 7636.97 347.208   5
   6  -1  -2 23598.4 684.126   5
   6  -1  -3 287.678 94.6730   5
   6  -1  -4 14464.8 506.371   5
   6  -1  -5 173.523 119.063   2
   6  -1  -5 785.887 125.452   5
   6  -1  -6 1737.79 208.556   2
   6  -1  -6 1658.71 173.115   5
  -6   1  -6 1716.02 146.827   3
   6  -1  -7 9749.84 472.027   2
   6  -1  -7 9952.60 410.314   5
  -6   1  -7 9720.84 359.203   3
   6  -1  -8 5454.64 355.799   2
   6  -1  -8 5918.36 311.451   5
  -6   1  -8 5942.89 272.901   3
   6  -1  -9 15568.1 540.940   5
  -6   1  -9 16336.7 494.453   3
   6  -1 -10 3364.24 236.859   5
  -6   1 -10 3512.55 209.743   3
   6  -1 -11 5280.49 293.534   5
  -6   1 -11 4827.68 254.943   3
  -6   1 -12 4551.32 249.315   3
  -6   1 -13 16772.3 530.719   3
  -6   1 -14 15778.9 513.811   3
  -6   1 -15 2736.34 202.149   3
  -6   1 -16 699.822 124.505   3
  -6   1 -17 3900.50 241.862   3
  -6   1 -18 1706.64 170.146   3
  -6   1 -19 770.654 131.279   3
  -6   1 -20 10787.5 400.836   3
  -6   1 -21 850.255 120.403   3
  -6   1 -22 1202.44 129.600   3
  -6   1 -23 7856.63 299.492   3
  -6   1 -24 1514.44 125.257   3
  -6   1 -25 313.724 64.8850   3
  -6  -2 -23 1214.00 113.070   3
  -6  -2 -22 980.708 112.647   3
  -6  -2 -21 4830.52 238.626   3
  -6  -2 -20 1698.88 149.066   3
  -6  -2 -19 3382.05 210.255   3
  -6  -2 -18 1810.50 164.577   3
  -6  -2 -17 5705.43 285.513   3
  -6  -2 -16 15092.9 501.439   3
  -6  -2 -15 16906.3 536.221   3
  -6  -2 -14 2387.41 183.443   3
  -6  -2 -13 41136.9 978.711   3
  -6  -2 -12 22648.2 632.992   3
  -6  -2 -11 10318.1 380.010   3
  -6  -2 -10 13105.5 431.456   3
  -6  -2  -9 26300.9 680.597   3
  -6  -2  -8 36157.8 1111.00   1
  -6  -2  -8 38566.1 886.189   3
   6  -2   7 56070.4 1266.34   5
  -6  -2  -7 55198.0 1177.37   3
   6  -2   6 3225.41 225.297   5
  -6  -2  -6 3200.90 185.612   3
  -6  -2  -6 2968.51 277.479   1
   6  -2   5 8222.33 367.165   5
  -6  -2  -5 8558.53 310.773   3
  -6  -2  -5 8659.59 464.004   1
   6  -2   4 7258.19 337.860   5
  -6  -2  -4 7322.70 283.044   3
  -6  -2  -4 7245.12 413.785   1
   6  -2   3 5340.22 288.231   5
  -6  -2  -3 5428.08 235.760   3
  -6  -2  -3 4980.71 343.187   1
   6  -2   2 5160.44 283.423   5
  -6  -2  -2 5159.05 231.609   3
   6  -2   1 4553.62 269.257   5
   6  -2   0 647.171 127.475   5
   6  -2  -1 4116.64 257.692   5
   6  -2  -2 4902.61 282.603   5
   6  -2  -3 5322.05 299.900   5
   6  -2  -4 6741.07 339.447   5
   6  -2  -5 8432.89 388.321   5
   6  -2  -6 2799.41 227.342   5
  -6   2  -6 3074.32 192.108   3
   6  -2  -7 55063.8 1319.22   5
  -6   2  -7 55999.4 1215.86   3
   6  -2  -8 38987.1 1026.33   5
  -6   2  -8 39943.1 931.701   3
   6  -2  -9 27495.6 805.842   5
  -6   2  -9 27705.2 716.210   3
   6  -2 -10 12975.9 507.182   5
  -6   2 -10 13558.6 446.872   3
   6  -2 -11 11732.8 472.072   5
  -6   2 -11 11307.1 407.269   3
   6  -2 -12 22733.1 708.667   5
  -6   2 -12 23119.4 645.340   3
   6  -2 -13 43085.7 1083.82   5
  -6   2 -13 42605.1 1012.63   3
   6  -2 -14 2344.66 206.695   5
  -6   2 -14 2348.89 184.350   3
   6  -2 -15 16937.8 560.671   5
  -6   2 -15 16665.4 529.855   3
   6  -2 -16 15963.3 528.727   5
  -6   2 -16 16746.7 529.750   3
  -6   2 -17 5685.46 282.845   3
  -6   2 -18 2039.88 175.334   3
  -6   2 -19 3109.76 206.360   3
  -6   2 -20 1353.66 140.898   3
  -6   2 -21 5305.91 253.578   3
  -6   2 -22 1076.98 116.236   3
  -6   2 -23 1069.83 109.887   3
  -6   2 -24 108.321 56.8046   3
  -6  -3 -22 3775.46 170.316   3
  -6  -3 -21 259.572 75.2853   3
  -6  -3 -20 2112.26 148.126   3
  -6  -3 -19 11104.1 375.364   3
  -6  -3 -18 24.1482 67.6917   3
  -6  -3 -17 2469.61 175.632   3
  -6  -3 -16 2905.69 195.306   3
  -6  -3 -15 1392.78 143.592   3
  -6  -3 -14 25218.8 678.835   3
  -6  -3 -13 23633.4 645.997   3
  -6  -3 -12 17155.8 516.338   3
  -6  -3 -11 15184.5 472.522   3
   6  -3   8 61790.9 1381.57   5
   6  -3   7 22101.8 655.434   5
   6  -3   6 44147.7 1073.10   5
   6  -3   5 3775.01 242.427   5
  -6  -3  -5 3553.82 321.476   1
   6  -3   4 52844.6 1177.89   5
  -6  -3  -4 42489.0 1280.80   1
  -6  -3  -3 1466.13 214.099   1
   6  -3   3 1067.42 146.379   5
   6  -3   2 19125.8 613.854   5
   6  -3   1 13095.6 490.017   5
   6  -3   0-5.75111 86.4369   5
   6  -3  -1 13710.6 509.322   5
   6  -3  -2 17846.1 603.290   5
   6  -3  -3 1173.07 162.682   5
   6  -3  -4 50872.8 1245.71   5
   6  -3  -5 3845.14 270.149   5
  -6   3  -5 3701.29 213.672   3
   6  -3  -6 43899.7 1135.48   5
  -6   3  -6 45110.6 1018.75   3
   6  -3  -7 21394.9 703.569   5
  -6   3  -7 21838.2 597.152   3
   6  -3  -8 62667.8 1472.41   5
  -6   3  -8 61632.6 1322.09   3
   6  -3  -9 12398.3 507.943   5
  -6   3  -9 12253.4 414.918   3
   6  -3 -10 70394.0 1623.02   5
  -6   3 -10 71199.2 1487.14   3
   6  -3 -11 13644.6 541.115   5
  -6   3 -11 14630.7 465.809   3
   6  -3 -12 17205.1 611.231   5
  -6   3 -12 17448.6 527.635   3
   6  -3 -13 24495.4 751.539   5
  -6   3 -13 24332.9 661.016   3
   6  -3 -14 25790.4 768.186   5
  -6   3 -14 25785.1 690.546   3
   6  -3 -15 1448.96 170.568   5
  -6   3 -15 1632.75 151.411   3
  -6   3 -16 2412.45 179.127   3
   6  -3 -16 2995.32 217.785   5
  -6   3 -17 2339.27 174.615   3
   6  -3 -17 2299.64 185.289   5
   6  -3 -18-2.78856 78.6245   5
  -6   3 -18 134.622 74.7403   3
  -6   3 -19 11458.2 391.829   3
   6  -3 -19 11480.6 381.195   5
  -6   3 -20 2249.83 160.497   3
  -6   3 -21 472.658 88.9314   3
  -6   3 -22 4355.32 197.616   3
   6  -4   8 151.206 82.8075   5
   6  -4   7 28405.3 772.328   5
   6  -4   6 6965.45 331.141   5
   6  -4   5 12168.1 458.807   5
   6  -4   4 28903.1 800.044   5
   6  -4   3 11594.8 453.948   5
   6  -4   2 16498.9 565.854   5
   6  -4   1 10609.2 439.894   5
   6  -4   0 2674.72 217.845   5
   6  -4  -1 10454.0 446.182   5
   6  -4  -2 15957.6 574.894   5
   6  -4  -3 12522.2 502.408   5
   6  -4  -4 27909.0 829.790   5
  -6   4  -4 27804.0 703.254   3
   6  -4  -5 11457.3 489.296   5
  -6   4  -5 11915.8 395.109   3
   6  -4  -6 7173.83 379.076   5
  -6   4  -6 7419.78 299.360   3
   6  -4  -7 29281.2 866.410   5
  -6   4  -7 28888.6 722.933   3
   6  -4  -8 140.943 115.017   5
  -6   4  -8 68.4607 72.9259   3
   6  -4  -9 8634.65 419.507   5
  -6   4  -9 8392.48 322.611   3
   6  -4 -10 12232.3 503.397   5
  -6   4 -10 10884.8 381.180   3
   6  -4 -11 63299.4 1469.09   5
  -6   4 -11 60351.5 1301.43   3
  -6   4 -12 2751.51 179.798   3
   6  -4 -12 2319.09 222.074   5
   6  -4 -13 610.959 141.917   5
  -6   4 -13 662.601 101.997   3
   6  -4 -14 297.647 112.555   5
  -6   4 -14 379.617 89.5065   3
  -6   4 -15 2682.94 177.708   3
   6  -4 -15 3079.16 228.249   5
  -6   4 -16 18919.4 532.729   3
   6  -4 -16 19093.6 598.066   5
  -6   4 -17 4929.21 231.639   3
   6  -4 -17 4543.16 252.936   5
   6  -4 -18 268.260 83.4878   5
  -6   4 -18 93.5467 61.3070   3
  -6   4 -19 10539.9 339.403   3
   6  -4 -19 10633.7 358.762   5
   6  -4 -20 1348.05 114.945   5
  -6   4 -20 1204.60 108.128   3
   6  -5   7 4429.05 249.487   5
   6  -5   6 41550.6 1005.77   5
   6  -5   5 10660.1 412.978   5
   6  -5   4 24391.0 704.879   5
   6  -5   3 4920.70 281.024   5
   6  -5   2 24908.1 730.427   5
   6  -5   1 11120.3 449.914   5
   6  -5   0 5541.10 316.912   5
   6  -5  -1 10324.0 441.053   5
   6  -5  -2 25078.9 762.945   5
   6  -5  -3 5125.36 316.013   5
  -6   5  -3 5515.09 244.162   3
   6  -5  -4 24453.7 763.285   5
  -6   5  -4 24972.0 630.898   3
   6  -5  -5 10370.4 455.810   5
  -6   5  -5 10283.3 348.494   3
   6  -5  -6 42684.6 1109.45   5
  -6   5  -6 41894.5 937.575   3
   6  -5  -7 4837.64 310.335   5
  -6   5  -7 4987.86 229.121   3
   6  -5  -8 8093.58 400.708   5
  -6   5  -8 7967.61 298.678   3
   6  -5  -9 16325.7 588.912   5
  -6   5  -9 15639.6 455.359   3
   6  -5 -10 4985.01 310.310   5
  -6   5 -10 4635.26 220.247   3
   6  -5 -11 5643.84 326.974   5
  -6   5 -11 5219.30 233.917   3
   6  -5 -12 5084.73 301.781   5
  -6   5 -12 4535.43 216.739   3
   6  -5 -13 1190.36 160.998   5
  -6   5 -13 1057.86 111.589   3
  -6   5 -14 7907.86 287.284   3
   6  -5 -14 7719.75 358.860   5
   6  -5 -15 2114.66 180.957   5
   6  -5 -16 11317.6 413.070   5
   6  -5 -17 9233.14 351.083   5
   6  -5 -18 6595.68 272.639   5
   6  -5 -19 1278.53 114.482   5
   6  -5 -20 1785.14 114.674   5
  -6  -6  -8 5951.11 321.435   6
   6  -6   6 2261.32 166.926   5
   6  -6   5 2669.47 184.554   5
   6  -6   4 346.194 100.595   5
   6  -6   3 1966.87 172.419   5
   6  -6   2 2519.06 194.455   5
   6  -6   1 12093.8 451.637   5
   6  -6   0 14517.6 509.610   5
   6  -6  -1 11330.8 449.378   5
   6  -6  -2 2590.70 213.890   5
   6  -6  -3 2406.55 208.404   5
   6  -6  -4 256.422 115.732   5
   6  -6  -5 2717.84 225.138   5
   6  -6  -6 2078.70 199.689   5
   6  -6  -7 4960.80 293.082   5
   6  -6  -8 5209.85 297.278   5
   6  -6  -9 6568.55 338.220   5
   6  -6 -10 1836.48 186.359   5
   6  -6 -11 5711.39 302.043   5
   6  -6 -12 2017.46 183.061   5
   6  -6 -13 903.756 126.904   5
   6  -6 -14 503.566 101.763   5
   6  -6 -15 729.565 108.477   5
   6  -6 -16 5191.07 240.812   5
   6  -6 -17 9099.02 312.516   5
   6  -6 -18 674.610 82.6460   5
  -6  -7  -8 7184.69 325.055   6
  -6  -7  -7 5779.98 301.693   6
  -6  -7  -6 3523.39 244.538   6
  -6  -7  -5 17252.1 592.928   6
   6  -7   4 5341.19 232.251   5
  -6  -7  -4 5597.33 326.138   6
   6  -7   3 12711.2 398.134   5
   6  -7   2 4519.58 223.518   5
   6  -7   1 28230.3 711.737   5
   6  -7   0 38.6835 70.9109   5
   6  -7  -1 28346.6 731.770   5
   6  -7  -2 4709.42 249.597   5
   6  -7  -3 13049.6 445.991   5
   6  -7  -4 4984.70 262.290   5
   6  -7  -5 16849.5 527.822   5
   6  -7  -6 3311.42 214.699   5
   6  -7  -7 6299.55 296.222   5
   6  -7  -8 7500.70 322.560   5
   6  -7  -9 2093.26 166.526   5
   6  -7 -10 2018.22 160.483   5
   6  -7 -11 2661.34 175.972   5
   6  -7 -12 2941.09 181.141   5
   6  -7 -13 7888.49 293.689   5
   6  -7 -14 1125.48 107.083   5
   6  -7 -15 1170.30 103.226   5
   6  -7 -16 6258.52 219.183   5
  -6  -8  -8 1530.38 133.606   6
  -6  -8  -7 3068.19 190.397   6
  -6  -8  -6 329.587 97.9827   6
  -6  -8  -5 5326.92 271.448   6
  -6  -8  -4 2307.28 187.372   6
  -6  -8  -3 11917.8 440.745   6
  -6  -8  -2 3037.45 223.330   6
  -6  -8  -1 1371.41 163.116   6
  -6  -8   0 2979.52 226.095   6
  -6  -8   1 1523.73 171.626   6
   6  -8  -1 1393.82 105.730   5
   6  -8  -2 2942.57 155.339   5
  -6  -8   2 2972.23 221.368   6
   6  -8  -3 12346.6 360.805   5
  -6  -8   3 12890.9 463.788   6
   6  -8  -4 2461.54 146.062   5
  -6  -8   4 2647.36 207.413   6
   6  -8  -5 5678.40 225.208   5
  -6  -8   5 5342.78 285.156   6
  -6  -8   6 166.315 92.4697   6
   6  -8  -6 190.775 61.0110   5
   6  -8  -7 3133.67 162.562   5
  -6  -8   7 2839.80 195.866   6
  -6  -8   8 1620.45 148.546   6
   6  -8  -8 1575.77 114.983   5
   6  -8  -9 2263.87 134.256   5
  -6  -8   9 2031.96 156.675   6
  -6  -8  10 727.521 96.2793   6
   6  -8 -10 1145.96 94.8869   5
   6  -8 -11 5511.72 199.750   5
  -6  -9  -3 299.315 72.9102   6
  -6  -9  -2 7278.63 274.251   6
  -6  -9  -1 1526.79 132.341   6
  -6  -9   0 14089.7 422.662   6
  -6  -9   1 1297.64 122.603   6
  -6  -9   2 7298.94 281.217   6
  -6  -9   3 392.562 81.2129   6
  -6  -9   4 1905.94 135.814   6
   7   0   0-3.80660 72.1059   5
   7   0   1 4258.15 248.337   5
   7   0  -1 4246.07 246.087   5
   7   0  -2 7298.63 326.919   5
   7   0  -3 195.691 85.8273   5
  -7   0  -3 121.077 69.1010   3
   7   0  -4 105.539 77.9004   5
  -7   0  -4 133.905 73.5081   3
   7   0  -5 9085.12 358.515   5
  -7   0  -5 8325.94 328.325   3
  -7   0  -6 2185.50 162.166   3
  -7   0  -7 233.966 84.6147   3
  -7   0  -8 872.892 115.758   3
  -7   0  -9 1130.85 128.709   3
  -7   0 -10 3469.63 210.684   3
  -7   0 -11 10411.1 379.931   3
  -7   0 -12 6169.63 285.401   3
  -7   0 -13 6329.59 289.138   3
  -7   0 -14 843.896 122.694   3
  -7   0 -15 1203.50 133.507   3
  -7   0 -16 121.188 82.8059   3
  -7   0 -17 740.411 110.648   3
  -7   0 -18 296.524 83.0912   3
  -7   0 -19 637.926 96.3849   3
  -7   0 -20-25.4624 62.7780   3
  -7   0 -21 132.066 65.2480   3
  -7  -1 -21 629.473 81.8833   3
  -7  -1 -20 4569.40 204.864   3
  -7  -1 -19 5148.23 228.831   3
  -7  -1 -18 715.436 101.714   3
  -7  -1 -17 1070.85 123.938   3
  -7  -1 -16 7694.90 312.788   3
  -7  -1 -15 709.781 112.397   3
  -7  -1 -14 5813.10 272.134   3
  -7  -1 -13 1451.20 140.368   3
  -7  -1 -12 8524.33 336.107   3
  -7  -1 -11 1244.85 133.717   3
  -7  -1 -10 26896.3 699.142   3
  -7  -1  -9 6508.57 284.619   3
  -7  -1  -8 19892.7 560.812   3
  -7  -1  -7 6504.61 279.992   3
  -7  -1  -6 7555.52 303.812   3
  -7  -1  -5 862.389 106.384   3
  -7  -1  -4 6964.64 283.539   3
   7  -1   3 3121.81 217.845   5
  -7  -1  -3 2782.65 176.022   3
   7  -1   2 16136.1 533.001   5
  -7  -1  -2 15945.9 472.646   3
   7  -1   1 2729.79 204.914   5
  -7  -1  -1 2514.85 166.698   3
   7  -1   0 3868.75 239.114   5
   7  -1  -1 2612.50 201.134   5
   7  -1  -2 16111.6 531.377   5
   7  -1  -3 2706.07 207.112   5
  -7   1  -3 3383.72 200.986   3
   7  -1  -4 7101.69 331.568   5
  -7   1  -4 6957.67 296.594   3
   7  -1  -5 958.275 135.293   5
  -7   1  -5 830.711 115.544   3
   7  -1  -6 7148.02 330.081   5
  -7   1  -6 7596.81 309.028   3
   7  -1  -7 7357.60 333.688   5
  -7   1  -7 6956.19 301.524   3
   7  -1  -8 21111.3 618.131   5
  -7   1  -8 19601.8 571.817   3
   7  -1  -9 6620.54 308.350   5
  -7   1  -9 6398.60 289.137   3
  -7   1 -10 27547.4 717.151   3
  -7   1 -11 1480.99 146.012   3
  -7   1 -12 8801.05 348.645   3
  -7   1 -13 1758.47 157.753   3
  -7   1 -14 5510.55 265.985   3
  -7   1 -15 697.869 110.871   3
  -7   1 -16 7889.00 318.323   3
  -7   1 -17 1173.41 128.113   3
  -7   1 -18 622.964 95.7401   3
  -7   1 -19 5461.46 242.344   3
  -7   1 -20 4510.12 209.359   3
  -7   1 -21 570.969 81.2707   3
  -7  -2 -20 674.497 79.3073   3
  -7  -2 -19 1717.34 123.770   3
  -7  -2 -18 7284.62 270.500   3
  -7  -2 -17 4285.28 208.252   3
  -7  -2 -16 2033.78 150.341   3
  -7  -2 -15 2773.37 176.640   3
  -7  -2 -14 19007.5 538.827   3
  -7  -2 -13 518.070 96.6929   3
  -7  -2 -12 15463.3 471.955   3
  -7  -2 -11 26488.7 679.287   3
  -7  -2 -10 2651.61 173.695   3
  -7  -2  -9 3995.88 213.905   3
  -7  -2  -8 42589.4 960.821   3
  -7  -2  -7 1713.38 142.847   3
  -7  -2  -6 8697.89 318.145   3
   7  -2   5 2900.11 210.181   5
  -7  -2  -5 2940.83 174.456   3
   7  -2   4 646.421 123.347   5
  -7  -2  -4 668.815 94.5233   3
   7  -2   3 2425.43 194.808   5
  -7  -2  -3 2161.20 148.281   3
   7  -2   2 2903.11 211.944   5
  -7  -2  -2 3057.00 175.426   3
   7  -2   1 757.873 123.272   5
  -7  -2  -1 909.129 103.014   3
   7  -2   0 5732.85 303.849   5
  -7  -2   0 6274.30 251.438   3
   7  -2  -1 895.664 135.948   5
  -7  -2   1 806.246 94.6232   3
   7  -2  -2 2787.75 215.099   5
   7  -2  -3 2350.19 200.624   5
   7  -2  -4 502.644 112.566   5
  -7   2  -4 490.792 99.9757   3
   7  -2  -5 3002.98 221.587   5
  -7   2  -5 3011.52 192.901   3
   7  -2  -6 9333.57 394.840   5
  -7   2  -6 8884.45 343.431   3
   7  -2  -7 1442.73 170.349   5
  -7   2  -7 1671.80 150.942   3
   7  -2  -8 44360.7 1080.54   5
  -7   2  -8 43954.8 1010.16   3
   7  -2  -9 3995.41 251.873   5
  -7   2  -9 4210.28 228.871   3
   7  -2 -10 2443.26 198.694   5
  -7   2 -10 2607.35 183.380   3
   7  -2 -11 27420.8 758.374   5
  -7   2 -11 29644.4 737.577   3
   7  -2 -12 16789.2 528.635   5
  -7   2 -12 17201.5 510.442   3
   7  -2 -13 470.506 96.8213   5
  -7   2 -13 493.706 100.816   3
  -7   2 -14 18901.6 545.566   3
  -7   2 -15 2651.54 179.345   3
  -7   2 -16 2264.67 164.192   3
  -7   2 -17 4868.02 233.020   3
  -7   2 -18 8005.78 297.601   3
  -7   2 -19 1987.89 140.858   3
  -7   2 -20 780.597 89.5681   3
  -7   2 -21 3682.37 163.270   3
   7  -3   5 1734.07 169.316   5
   7  -3   4 11869.4 442.164   5
   7  -3   3 19530.7 605.436   5
   7  -3   2 55968.4 1287.83   5
   7  -3   1 616.437 124.596   5
   7  -3   0 55048.9 1278.95   5
   7  -3  -1 714.681 135.935   5
   7  -3  -2 55990.2 1304.17   5
   7  -3  -3 19869.5 640.903   5
  -7   3  -3 21171.8 578.742   3
   7  -3  -4 11789.2 461.402   5
  -7   3  -4 11887.4 401.491   3
   7  -3  -5 1874.40 182.979   5
  -7   3  -5 1731.13 150.674   3
   7  -3  -6 19135.1 618.117   5
  -7   3  -6 19057.3 541.288   3
   7  -3  -7 1486.31 173.371   5
  -7   3  -7 1813.83 150.546   3
   7  -3  -8 465.420 119.163   5
  -7   3  -8 506.345 101.717   3
   7  -3  -9 50835.0 1227.16   5
  -7   3  -9 53186.5 1144.47   3
   7  -3 -10 746.677 129.293   5
  -7   3 -10 1038.21 123.526   3
   7  -3 -11 18039.1 575.376   5
  -7   3 -11 18378.9 524.414   3
   7  -3 -12 5165.50 270.980   5
  -7   3 -12 4576.57 232.160   3
   7  -3 -13 19517.5 573.636   5
  -7   3 -13 19123.3 536.778   3
   7  -3 -14 2165.50 163.322   5
  -7   3 -14 1729.20 143.928   3
   7  -3 -15 12755.0 402.150   5
  -7   3 -15 12512.3 397.979   3
  -7   3 -16 3391.27 186.490   3
   7  -3 -16 3387.20 177.833   5
  -7   3 -17 2504.63 155.727   3
  -7   3 -18 6078.92 237.526   3
  -7   3 -19 2925.98 151.702   3
   7  -4   5 1623.50 161.481   5
   7  -4   4 501.824 114.684   5
   7  -4   3 15339.4 515.112   5
   7  -4   2 11587.8 439.336   5
   7  -4   1 20704.7 634.006   5
   7  -4   0 8885.82 386.696   5
   7  -4  -1 21344.5 655.977   5
   7  -4  -2 11391.0 450.733   5
  -7   4  -2 11877.3 389.414   3
   7  -4  -3 14931.0 531.536   5
  -7   4  -3 15226.1 455.495   3
   7  -4  -4 356.301 111.650   5
  -7   4  -4 398.302 87.4492   3
   7  -4  -5 1365.66 165.608   5
  -7   4  -5 1352.02 126.410   3
   7  -4  -6 5396.44 301.109   5
  -7   4  -6 5174.34 236.649   3
   7  -4  -7 18706.0 606.157   5
  -7   4  -7 18583.2 514.805   3
   7  -4  -8 571.618 123.903   5
  -7   4  -8 513.746 88.8366   3
   7  -4  -9 11417.4 442.408   5
  -7   4  -9 11061.1 366.221   3
   7  -4 -10 10432.3 416.192   5
  -7   4 -10 10598.3 351.446   3
   7  -4 -11 2495.23 194.823   5
  -7   4 -11 2620.13 163.924   3
   7  -4 -12 639.676 115.331   5
  -7   4 -12 503.417 87.2421   3
   7  -4 -13 19993.6 570.269   5
  -7   4 -13 19416.7 516.301   3
  -7   4 -14 1476.93 120.530   3
   7  -4 -14 1349.09 132.174   5
  -7   4 -15 9383.68 310.127   3
   7  -4 -15 9890.64 335.397   5
  -7   4 -16 1941.53 131.288   3
   7  -4 -16 2047.54 136.403   5
   7  -4 -17 769.427 84.4359   5
  -7   4 -17 912.983 89.6136   3
   7  -5   4 2657.91 187.981   5
   7  -5   3 4830.54 256.167   5
   7  -5   2 6985.54 316.969   5
   7  -5   1 10892.6 411.755   5
   7  -5   0 1974.86 179.554   5
  -7   5   0 2157.05 146.357   3
   7  -5  -1 10499.5 412.789   5
  -7   5  -1 10747.6 349.058   3
   7  -5  -2 6928.78 326.169   5
  -7   5  -2 6737.86 263.301   3
   7  -5  -3 4227.23 256.448   5
  -7   5  -3 4634.74 211.008   3
   7  -5  -4 2386.51 199.430   5
  -7   5  -4 2612.89 156.473   3
   7  -5  -5 11998.8 448.100   5
  -7   5  -5 11733.8 363.418   3
   7  -5  -6 4511.76 265.554   5
  -7   5  -6 4760.58 210.757   3
   7  -5  -7 2892.61 214.063   5
  -7   5  -7 2887.62 161.556   3
   7  -5  -8 4671.85 262.916   5
  -7   5  -8 4680.56 204.289   3
   7  -5  -9 130.040 88.2086   5
  -7   5  -9 50.2039 54.7942   3
   7  -5 -10 4104.99 238.006   5
  -7   5 -10 4379.25 193.195   3
   7  -5 -11 3837.83 222.288   5
  -7   5 -11 3928.09 182.139   3
   7  -5 -12 6746.15 288.716   5
  -7   5 -12 7003.14 245.705   3
  -7   5 -13 3152.01 156.159   3
   7  -5 -13 3183.32 186.053   5
   7  -5 -14 4618.84 214.660   5
   7  -5 -15 250.322 70.4324   5
   7  -5 -16 206.744 55.5715   5
  -7  -6  -6 1315.33 145.256   6
  -7  -6  -5 1649.59 164.438   6
  -7   6   4 2430.27 133.711   3
   7  -6   3 1948.98 148.081   5
  -7   6   3 2342.58 131.419   3
   7  -6   2 6017.47 264.742   5
  -7   6   2 6597.17 231.790   3
   7  -6   1 8995.15 342.361   5
  -7   6   1 10222.2 302.374   3
   7  -6   0 3446.63 202.967   5
  -7   6   0 3629.06 165.947   3
   7  -6  -1 9245.59 350.838   5
  -7   6  -1 9533.69 290.837   3
   7  -6  -2 6113.25 277.854   5
   7  -6  -3 2275.59 172.514   5
   7  -6  -4 2323.19 175.631   5
   7  -6  -5 1531.68 144.730   5
   7  -6  -6 1258.25 135.417   5
   7  -6  -7 184.000 82.7840   5
   7  -6  -8 4474.13 229.093   5
   7  -6  -9 5669.86 252.921   5
   7  -6 -10 1564.69 131.187   5
   7  -6 -11 1084.83 110.307   5
   7  -6 -12 3994.97 189.248   5
   7  -6 -13 2073.01 130.064   5
   7  -6 -14 8621.37 263.621   5
  -7  -7  -5 2462.68 165.807   6
  -7  -7  -4 1403.14 138.659   6
  -7  -7  -3 5524.81 264.296   6
  -7  -7  -2 1001.93 137.469   6
  -7  -7  -1 1342.19 147.050   6
   7  -7   0 6550.19 237.513   5
   7  -7  -1 1453.78 112.585   5
   7  -7  -2 1197.43 105.249   5
   7  -7  -3 5583.51 222.834   5
   7  -7  -4 1537.74 117.227   5
   7  -7  -5 2479.33 145.405   5
   7  -7  -6 7815.11 268.191   5
   7  -7  -7 2279.39 134.849   5
   7  -7  -8 3091.84 154.854   5
   7  -7  -9 244.253 58.2396   5
   7  -7 -10 48.8227 41.5434   5
  -8   0   0 6823.22 269.189   3
  -8   0  -1 1026.98 109.482   3
  -8   0   1 967.874 104.881   3
  -8   0  -2 2238.46 150.673   3
  -8   0   2 2234.43 147.327   3
  -8   0  -3 1263.97 119.187   3
  -8   0  -4 9.36057 57.7792   3
  -8   0  -5 1698.19 134.387   3
  -8   0  -6 10916.4 359.749   3
  -8   0  -7 2696.44 166.726   3
  -8   0  -8 3554.19 191.219   3
  -8   0  -9 481.457 85.7007   3
  -8   0 -10 270.951 73.4065   3
  -8   0 -11 4423.95 211.277   3
  -8   0 -12 37924.9 849.293   3
  -8   0 -13 6354.82 251.687   3
  -8   0 -14 13010.5 382.926   3
  -8   0 -15 76.3919 58.8599   3
  -8   0 -16 4828.25 199.132   3
  -8   0 -17 3937.15 167.535   3
  -8  -1 -16 2938.06 144.262   3
  -8  -1 -15 4588.36 193.196   3
  -8  -1 -14 5430.29 219.088   3
  -8  -1 -13 2351.29 145.108   3
  -8  -1 -12 11393.6 351.766   3
  -8  -1 -11 11214.3 350.965   3
  -8  -1 -10 10545.5 340.617   3
  -8  -1  -9 12215.1 377.090   3
  -8  -1  -8 3308.06 179.215   3
  -8  -1  -7 931.508 101.585   3
  -8  -1  -6 1639.50 128.883   3
  -8  -1  -5 5180.76 225.661   3
  -8  -1  -4 3118.31 172.167   3
  -8  -1  -3 2623.71 156.843   3
  -8  -1  -2 4499.55 205.523   3
  -8  -1  -1 3493.34 180.419   3
  -8  -1   0 21177.2 539.005   3
  -8   1   0 20973.3 558.541   3
  -8  -1   1 3650.96 184.238   3
  -8   1  -1 3818.02 199.497   3
  -8   1  -2 4690.22 222.741   3
  -8  -1   2 4577.19 203.206   3
   8  -1  -3 2988.13 188.826   5
  -8   1  -3 2950.86 176.001   3
  -8  -1   3 2986.83 162.377   3
   8  -1  -4 3370.03 199.070   5
  -8   1  -4 2870.08 176.099   3
  -8  -1   4 3268.52 169.697   3
   8  -1  -5 5526.87 252.564   5
  -8   1  -5 5412.61 240.416   3
   8  -1  -6 1894.88 146.720   5
  -8   1  -6 1619.95 134.149   3
   8  -1  -7 1077.66 110.106   5
  -8   1  -7 1049.52 113.294   3
  -8   1  -8 3260.39 185.060   3
  -8   1  -9 12762.2 394.935   3
  -8   1 -10 10757.5 353.192   3
  -8   1 -11 11908.4 374.942   3
  -8   1 -12 11593.1 364.144   3
  -8   1 -13 2497.69 153.706   3
  -8   1 -14 5379.05 224.370   3
  -8   1 -15 4345.95 195.339   3
  -8   1 -16 3239.93 160.085   3
  -8   1 -17 990.386 85.9480   3
  -8  -2 -14 18194.6 439.413   3
  -8  -2 -13 2542.83 138.156   3
  -8  -2 -12 80.0529 59.1543   3
  -8  -2 -11 3449.68 169.093   3
  -8  -2 -10 1412.01 110.655   3
  -8  -2  -9 985.769 96.7955   3
  -8  -2  -8 7634.28 266.817   3
  -8  -2  -7 107.942 50.2148   3
  -8  -2  -6 136.186 60.0570   3
  -8  -2  -5 2671.60 148.944   3
  -8  -2  -4 1769.88 122.842   3
  -8  -2  -3 9026.88 294.372   3
   8  -2   0 20269.9 576.597   5
  -8   2   0 20018.6 538.781   3
   8  -2  -1 2923.92 191.632   5
  -8   2  -1 2740.63 174.800   3
   8  -2  -2 11258.9 399.978   5
  -8   2  -2 11331.7 367.252   3
   8  -2  -3 9281.49 352.630   5
  -8   2  -3 9363.03 326.272   3
   8  -2  -4 1893.92 156.655   5
  -8   2  -4 1639.91 132.570   3
   8  -2  -5 2905.82 189.680   5
  -8   2  -5 2802.82 169.098   3
   8  -2  -6 91.7030 67.7838   5
  -8   2  -6 180.758 73.8800   3
   8  -2  -7 100.691 66.5127   5
  -8   2  -7 91.0279 67.7671   3
   8  -2  -8 8198.27 303.122   5
  -8   2  -8 7751.08 289.983   3
   8  -2  -9 1165.20 112.847   5
  -8   2  -9 999.492 108.700   3
   8  -2 -10 1543.11 119.228   5
  -8   2 -10 1425.40 121.695   3
  -8   2 -11 3359.86 178.327   3
  -8   2 -12 80.7822 68.2561   3
  -8   2 -13 2765.27 157.156   3
  -8   2 -14 18761.1 480.923   3
  -8   2 -15 5109.60 205.233   3
  -8   2 -16 7116.82 238.183   3
   8  -3   1 3716.49 217.697   5
  -8   3   1 4506.62 207.597   3
   8  -3   0 79.3867 77.9724   5
  -8   3   0 31.1940 65.3101   3
   8  -3  -1 4165.19 228.979   5
  -8   3  -1 4119.00 200.747   3
   8  -3  -2 21320.3 601.766   5
  -8   3  -2 21989.4 556.562   3
   8  -3  -3 1830.40 155.823   5
  -8   3  -3 1939.44 139.046   3
   8  -3  -4 19774.5 560.441   5
  -8   3  -4 19560.3 516.309   3
   8  -3  -5 3142.19 194.106   5
  -8   3  -5 2748.29 163.144   3
   8  -3  -6 7494.80 302.317   5
  -8   3  -6 7083.83 266.662   3
   8  -3  -7 3079.59 187.146   5
  -8   3  -7 2947.15 166.504   3
   8  -3  -8 5898.35 253.437   5
  -8   3  -8 5499.30 229.991   3
   8  -3  -9 7153.42 274.754   5
  -8   3  -9 7019.45 260.266   3
   8  -3 -10 2125.76 141.932   5
  -8   3 -10 2353.01 144.384   3
   8  -3 -11 8482.60 281.814   5
  -8   3 -11 8661.98 287.601   3
   8  -3 -12 2636.79 136.933   5
  -8   3 -12 2509.29 144.242   3
  -8   3 -13 18769.2 469.908   3
  -8   3 -14 7369.27 242.613   3
  -8   3 -15 3890.75 160.361   3
  -8   4   3 594.389 80.4497   3
  -8   4   2 1162.99 103.829   3
   8  -4   1 3504.35 199.853   5
  -8   4   1 2889.20 158.323   3
   8  -4   0 59458.3 1256.94   5
  -8   4   0 58493.9 1191.91   3
   8  -4  -1 3075.07 191.531   5
  -8   4  -1 3149.36 163.487   3
   8  -4  -2 1299.82 128.620   5
  -8   4  -2 1225.33 108.044   3
   8  -4  -3 675.704 104.176   5
  -8   4  -3 546.999 81.0006   3
   8  -4  -4 2169.74 159.611   5
  -8   4  -4 2216.48 136.125   3
   8  -4  -5 586.331 97.0543   5
  -8   4  -5 553.987 78.6301   3
   8  -4  -6 20906.6 557.446   5
  -8   4  -6 20217.7 506.970   3
   8  -4  -7 7210.88 281.327   5
  -8   4  -7 7057.22 248.300   3
   8  -4  -8 481.568 86.8802   5
  -8   4  -8 611.542 77.0495   3
   8  -4  -9 7357.18 270.222   5
  -8   4  -9 7456.52 251.977   3
   8  -4 -10 3499.28 172.282   5
  -8   4 -10 3779.50 166.501   3
   8  -4 -11 44616.1 929.419   5
  -8   4 -11 45736.7 919.391   3
   8  -4 -12 2480.62 126.121   5
  -8   4 -12 2743.86 133.224   3
  -8   5   9 1554.75 82.6666   3
  -8   5   8 1105.00 75.5961   3
  -8   5   7 4637.41 164.139   3
  -8   5   6 1851.31 104.559   3
  -8   5   5 1334.42 92.8437   3
  -8   5   4 2872.32 134.520   3
  -8   5   3 1831.94 110.182   3
  -8   5   2 1204.90 91.9996   3
  -8   5   1 10474.1 297.532   3
  -8   5   0 18403.3 444.492   3
   8  -5  -1 10539.9 345.599   5
  -8   5  -1 11054.8 307.708   3
   8  -5  -2 1174.67 111.337   5
  -8   5  -2 1386.57 99.0025   3
   8  -5  -3 2144.01 144.277   5
  -8   5  -3 1900.64 113.773   3
   8  -5  -4 2949.30 167.862   5
  -8   5  -4 2789.75 137.826   3
   8  -5  -5 1384.51 116.338   5
  -8   5  -5 1220.91 92.8340   3
   8  -5  -6 1880.17 131.528   5
  -8   5  -6 1855.84 108.185   3
   8  -5  -7 4752.72 203.176   5
  -8   5  -7 4657.03 172.464   3
   8  -5  -8 1156.22 99.5739   5
   8  -5  -9 1653.75 110.756   5
   8  -5 -10 684.273 71.6048   5
  -8  -6   0 1272.21 118.411   6
   8  -6  -3 564.922 71.4594   5
   8  -6  -4 4571.12 176.823   5
   8  -6  -5 1475.91 96.1076   5
   8  -6  -6 3932.69 155.552   5
  -9   0   0 1.17347 44.7384   3
  -9   0  -1 1663.81 103.192   3
  -9   0   1 1449.40 96.3151   3
  -9   0  -2 198.565 50.9945   3
  -9   0   2 167.079 47.6892   3
  -9   0  -3 123.512 45.2550   3
  -9   0   3 182.594 47.3156   3
  -9   0  -4 1694.18 108.279   3
  -9   0   4 1812.50 102.216   3
  -9   0  -5 614.217 72.1146   3
  -9   0   5 681.699 64.7950   3
  -9   0  -6 132.289 50.8446   3
  -9   0   6 35.9422 38.5700   3
  -9   0  -7 23584.5 517.042   3
  -9   0   7 21977.8 480.299   3
  -9   0  -8 225.802 52.4108   3
  -9   0  -9 4304.84 162.214   3
  -9   1   8 5006.95 164.020   3
  -9   1   7 1063.86 77.7294   3
  -9  -1  -6 7587.79 226.493   3
  -9   1   6 8101.08 233.185   3
  -9  -1  -5 1544.43 93.3053   3
  -9   1   5 1454.67 91.9581   3
  -9  -1  -4 2571.36 121.583   3
  -9   1   4 2998.74 133.723   3
  -9  -1  -3 240.176 52.3275   3
  -9   1   3 311.108 54.7327   3
  -9  -1  -2 1227.44 85.4584   3
  -9   1   2 1181.96 89.8739   3
  -9  -1  -1 2015.81 107.618   3
  -9   1   1 2006.65 115.007   3
  -9  -1   0 2956.16 128.134   3
  -9   1   0 2769.32 135.900   3
  -9  -1   1 1886.90 102.267   3
  -9   1  -1 1894.56 113.864   3
  -9   1  -2 1214.30 95.1914   3
  -9   1  -3 288.209 59.7777   3
  -9   1  -4 2946.44 141.567   3
  -9   1  -5 1673.18 108.686   3
  -9   1  -6 8078.33 251.096   3
  -9   1  -7 1367.93 97.0150   3
  -9   1  -8 5703.83 198.743   3
  -9   1  -9 728.483 71.7201   3
  -9   2   8 2161.83 100.091   3
  -9   2   7 4375.69 154.065   3
  -9   2   6 3034.84 129.379   3
  -9   2   5 274.387 52.1726   3
  -9   2   4 7540.55 230.285   3
  -9   2   3 1286.86 89.6482   3
  -9   2   2 2757.07 132.224   3
  -9   2   1 4670.63 177.484   3
  -9   2   0 5087.52 187.900   3
  -9   2  -1 4310.96 172.111   3
  -9   2  -2 2819.07 136.938   3
  -9   2  -3 1528.46 102.267   3
  -9   2  -4 7585.48 239.567   3
  -9   2  -5 326.124 59.4788   3
  -9   2  -6 3055.26 139.735   3
  -9   2  -7 4924.45 179.095   3
  -9   2  -8 2338.65 117.352   3
  -9   2  -9 404.882 54.0123   3
  -9   3   6 390.824 48.3836   3
  -9   3   5 5220.69 168.495   3
  -9   3   4 5188.03 171.356   3
  -9   3   3 8192.81 234.421   3
  -9   3   2 7450.08 221.569   3
  -9   3   1 1005.46 81.8573   3
  -9   3   0 11427.2 301.024   3
  -9   3  -1 893.826 77.1690   3
  -9   3  -2 7132.08 220.408   3
  -9   3  -3 8074.90 237.631   3
  -9   3  -4 5302.96 181.363   3
  -9   3  -5 5255.55 177.896   3
  -9   3  -6 390.463 54.6430   3
   0   0   0    0.00    0.00   0

TITL 20170328a in P2(1)2(1)2(1)
REM P2(1)2(1)2(1) (#19 in standard setting)
CELL 1.54184   7.657026   9.515076  26.125319  90.0000  90.0000  90.0000
ZERR   27.00   0.000122   0.000164   0.000414   0.0000   0.0000   0.0000
LATT -1
SYMM -x+1/2,-y, z+1/2
SYMM -x, y+1/2,-z+1/2
SYMM  x+1/2,-y+1/2,-z
SFAC C H B N O
UNIT 27.00 27.00 27.00 27.00 27.00
TREF
HKLF 4
END
;
_shelx_hkl_checksum              59416
_shelx_SHELXL_version_number     2014/7
_olex2_submission_special_instructions 'No special instructions were received'
_oxdiff_exptl_absorpt_empirical_details 
;
Empirical correction (ABSPACK) includes:
- Absorption correction using spherical harmonics
- Frame scaling
;
_oxdiff_exptl_absorpt_empirical_full_max 1.322
_oxdiff_exptl_absorpt_empirical_full_min 0.532
####################################################################### 
# 
# This file contains crystal structure data downloaded from the 
# Cambridge Structural Database (CSD) hosted by the Cambridge 
# Crystallographic Data Centre (CCDC).
# 
# Full information about CCDC data access policies and citation 
# guidelines are available at http://www.ccdc.cam.ac.uk/access/V1 
# 
# Audit and citation data items may have been added by the CCDC. 
# Please retain this information to preserve the provenance of 
# this file and to allow appropriate attribution of the data. 
# 
#######################################################################

data_2a
_audit_block_doi                 10.5517/ccdc.csd.cc1nsd72
_database_code_depnum_ccdc_archive 'CCDC 1542784'
_audit_update_record             
;
2017-04-07 deposited with the CCDC.
2017-04-18 downloaded from the CCDC.
;
_audit_creation_date             2017-03-24
_audit_creation_method           
;
Olex2 1.2
(compiled 2015.09.30 svn.r3233 for OlexSys, GUI svn.r5103)
;
_chemical_name_common            ?
_chemical_name_systematic        ?
_chemical_formula_moiety         'C27 H30 B N O4'
_chemical_formula_sum            'C27 H30 B N O4'
_chemical_formula_weight         443.33
_chemical_absolute_configuration ad
_chemical_melting_point          ?
_chemical_oxdiff_formula         C1H1N1B1O1
loop_
_atom_type_symbol
_atom_type_description
_atom_type_scat_dispersion_real
_atom_type_scat_dispersion_imag
_atom_type_scat_source
C C 0.0181 0.0091 'International Tables Vol C Tables 4.2.6.8 and 6.1.1.4'
H H 0.0000 0.0000 'International Tables Vol C Tables 4.2.6.8 and 6.1.1.4'
B B 0.0090 0.0039 'International Tables Vol C Tables 4.2.6.8 and 6.1.1.4'
N N 0.0311 0.0180 'International Tables Vol C Tables 4.2.6.8 and 6.1.1.4'
O O 0.0492 0.0322 'International Tables Vol C Tables 4.2.6.8 and 6.1.1.4'

_shelx_space_group_comment       
;
The symmetry employed for this shelxl refinement is uniquely defined
by the following loop, which should always be used as a source of
symmetry information in preference to the above space-group names.
They are only intended as comments.
;
_space_group_crystal_system      orthorhombic
_space_group_IT_number           19
_space_group_name_H-M_alt        'P 21 21 21'
_space_group_name_Hall           'P 2ac 2ab'
loop_
_space_group_symop_operation_xyz
'x, y, z'
'-x+1/2, -y, z+1/2'
'-x, y+1/2, -z+1/2'
'x+1/2, -y+1/2, -z'

_cell_length_a                   8.52078(10)
_cell_length_b                   15.6118(2)
_cell_length_c                   17.5200(2)
_cell_angle_alpha                90
_cell_angle_beta                 90
_cell_angle_gamma                90
_cell_volume                     2330.58(5)
_cell_formula_units_Z            4
_cell_measurement_reflns_used    7541
_cell_measurement_temperature    100.01(10)
_cell_measurement_theta_max      73.1500
_cell_measurement_theta_min      5.0400
_shelx_estimated_absorpt_T_max   ?
_shelx_estimated_absorpt_T_min   ?
_exptl_absorpt_coefficient_mu    0.665
_exptl_absorpt_correction_T_max  1.00000
_exptl_absorpt_correction_T_min  0.67732
_exptl_absorpt_correction_type   multi-scan
_exptl_absorpt_process_details   
;
CrysAlisPro 1.171.38.46 (Rigaku Oxford Diffraction, 2015)
Empirical absorption correction using spherical harmonics,
 implemented in SCALE3 ABSPACK scaling algorithm.
;
_exptl_absorpt_special_details   ?
_exptl_crystal_colour            'clear light colourless'
_exptl_crystal_density_diffrn    1.263
_exptl_crystal_density_meas      ?
_exptl_crystal_density_method    ?
_exptl_crystal_description       block
_exptl_crystal_F_000             944
_exptl_crystal_size_max          0.3
_exptl_crystal_size_mid          0.25
_exptl_crystal_size_min          0.2
_exptl_transmission_factor_max   ?
_exptl_transmission_factor_min   ?
_diffrn_reflns_av_R_equivalents  0.0186
_diffrn_reflns_av_unetI/netI     0.0236
_diffrn_reflns_Laue_measured_fraction_full 1.000
_diffrn_reflns_Laue_measured_fraction_max 0.985
_diffrn_reflns_limit_h_max       7
_diffrn_reflns_limit_h_min       -10
_diffrn_reflns_limit_k_max       18
_diffrn_reflns_limit_k_min       -18
_diffrn_reflns_limit_l_max       16
_diffrn_reflns_limit_l_min       -21
_diffrn_reflns_number            9699
_diffrn_reflns_point_group_measured_fraction_full 0.962
_diffrn_reflns_point_group_measured_fraction_max 0.936
_diffrn_reflns_theta_full        67.684
_diffrn_reflns_theta_max         73.363
_diffrn_reflns_theta_min         3.792
_diffrn_ambient_environment      N~2~
_diffrn_ambient_temperature      100.01(10)
_diffrn_detector                 'CCD plate'
_diffrn_detector_area_resol_mean 5.3127
_diffrn_detector_type            AtlasS2
_diffrn_measured_fraction_theta_full 1.000
_diffrn_measured_fraction_theta_max 0.985
_diffrn_measurement_details      
;
List of Runs (angles in degrees, time in seconds):

  # Type    Start    End  Width  t~exp~   \w     \q     \k     \f   Frames
#--------------------------------------------------------------------------
  1  \w    -62.00  32.00   1.00    1.00    --  -41.49  57.00 -90.00   94
  2  \w    -22.00   5.00   1.00    1.00    --   41.49 -48.00-127.00   27
  3  \w     42.00  68.00   1.00    1.00    --   41.49 -48.00-127.00   26
  4  \w    121.00 175.00   1.00    1.00    --  107.52  30.00-180.00   54
  5  \w     86.00 173.00   1.00    1.00    --  107.52  61.00-150.00   87
  6  \w     75.00 159.00   1.00    1.00    --  107.52  77.00 -60.00   84
  7  \w     97.00 154.00   1.00    1.00    --  107.52 125.00  60.00   57
  8  \w     42.00 137.00   1.00    1.00    --  107.52 -61.00  60.00   95
  9  \w     27.00  98.00   1.00    1.00    --  107.52 -94.00  60.00   71
 10  \w     24.00  51.00   1.00    1.00    --   41.49-125.00  90.00   27
 11  \w    -60.00  13.00   1.00    1.00    --  -41.49  37.00-180.00   73
;
_diffrn_measurement_device       'four-circle diffractometer'
_diffrn_measurement_device_type  'SuperNova, Dual, Cu at zero, AtlasS2'
_diffrn_measurement_method       '\w scans'
_diffrn_orient_matrix_type       
'CrysAlisPro convention (1999,Acta A55,543-557)'
_diffrn_orient_matrix_UB_11      -0.1128988000
_diffrn_orient_matrix_UB_12      -0.0689633000
_diffrn_orient_matrix_UB_13      0.0307967000
_diffrn_orient_matrix_UB_21      -0.1375990000
_diffrn_orient_matrix_UB_22      0.0439150000
_diffrn_orient_matrix_UB_23      -0.0412120000
_diffrn_orient_matrix_UB_31      0.0310731000
_diffrn_orient_matrix_UB_32      -0.0554650000
_diffrn_orient_matrix_UB_33      -0.0712547000
_diffrn_radiation_monochromator  mirror
_diffrn_radiation_probe          x-ray
_diffrn_radiation_type           CuK\a
_diffrn_radiation_wavelength     1.54184
_diffrn_source                   'micro-focus sealed X-ray tube'
_diffrn_source_type              'SuperNova (Cu) X-ray Source'
_reflns_Friedel_coverage         0.670
_reflns_Friedel_fraction_full    0.911
_reflns_Friedel_fraction_max     0.872
_reflns_number_gt                4277
_reflns_number_total             4390
_reflns_odcompleteness_completeness 99.92
_reflns_odcompleteness_iscentric 1
_reflns_odcompleteness_theta     67.13
_reflns_special_details          
;
 Reflections were merged by SHELXL according to the crystal
 class for the calculation of statistics and refinement.
 
 _reflns_Friedel_fraction is defined as the number of unique
 Friedel pairs measured divided by the number that would be
 possible theoretically, ignoring centric projections and
 systematic absences.
;
_reflns_threshold_expression     'I > 2\s(I)'
_computing_cell_refinement       'CrysAlisPro 1.171.38.46 (Rigaku OD, 2015)'
_computing_data_collection       'CrysAlisPro 1.171.38.46 (Rigaku OD, 2015)'
_computing_data_reduction        'CrysAlisPro 1.171.38.46 (Rigaku OD, 2015)'
_computing_molecular_graphics    'Olex2 (Dolomanov et al., 2009)'
_computing_publication_material  'Olex2 (Dolomanov et al., 2009)'
_computing_structure_refinement  'ShelXL (Sheldrick, 2015)'
_computing_structure_solution    'ShelXT (Sheldrick, 2015)'
_refine_diff_density_max         0.329
_refine_diff_density_min         -0.290
_refine_diff_density_rms         0.045
_refine_ls_abs_structure_details 
;
 Flack x determined using 1678 quotients [(I+)-(I-)]/[(I+)+(I-)]
 (Parsons, Flack and Wagner, Acta Cryst. B69 (2013) 249-259).
;
_refine_ls_abs_structure_Flack   -0.03(7)
_refine_ls_extinction_coef       .
_refine_ls_extinction_method     none
_refine_ls_goodness_of_fit_ref   1.062
_refine_ls_hydrogen_treatment    constr
_refine_ls_matrix_type           full
_refine_ls_number_parameters     303
_refine_ls_number_reflns         4390
_refine_ls_number_restraints     0
_refine_ls_R_factor_all          0.0324
_refine_ls_R_factor_gt           0.0316
_refine_ls_restrained_S_all      1.062
_refine_ls_shift/su_max          0.000
_refine_ls_shift/su_mean         0.000
_refine_ls_structure_factor_coef Fsqd
_refine_ls_weighting_details     
'w=1/[\s^2^(Fo^2^)+(0.0406P)^2^+0.5597P] where P=(Fo^2^+2Fc^2^)/3'
_refine_ls_weighting_scheme      calc
_refine_ls_wR_factor_gt          0.0795
_refine_ls_wR_factor_ref         0.0802
_refine_special_details          ?
_olex2_refinement_description    
;
1. Fixed Uiso
 At 1.2 times of:
  All C(H) groups, All C(H,H) groups
 At 1.5 times of:
  All C(H,H,H) groups
2.a Ternary CH refined with riding coordinates:
 C7(H7), C17(H17)
2.b Secondary CH2 refined with riding coordinates:
 C8(H8A,H8B)
2.c Aromatic/amide H refined with riding coordinates:
 C10(H10), C11(H11), C12(H12), C13(H13), C19(H19), C20(H20), C21(H21),
 C23(H23), C24(H24), C25(H25), C26(H26)
2.d Idealised Me refined as rotating group:
 C1(H1A,H1B,H1C), C3(H3A,H3B,H3C), C5(H5A,H5B,H5C), C6(H6A,H6B,H6C), C16(H16A,
 H16B,H16C)
;
_atom_sites_solution_hydrogens   geom
_atom_sites_solution_primary     ?
_atom_sites_solution_secondary   ?
loop_
_atom_site_label
_atom_site_type_symbol
_atom_site_fract_x
_atom_site_fract_y
_atom_site_fract_z
_atom_site_U_iso_or_equiv
_atom_site_adp_type
_atom_site_occupancy
_atom_site_site_symmetry_order
_atom_site_calc_flag
_atom_site_refinement_flags_posn
_atom_site_refinement_flags_adp
_atom_site_refinement_flags_occupancy
_atom_site_disorder_assembly
_atom_site_disorder_group
O1 O 0.66759(17) 0.69340(9) 0.67728(9) 0.0293(3) Uani 1 1 d . . . . .
O2 O 0.8087(2) 0.62441(10) 0.58670(9) 0.0344(4) Uani 1 1 d . . . . .
O3 O 1.02071(15) 0.46444(10) 0.71789(7) 0.0236(3) Uani 1 1 d . . . . .
O4 O 0.95049(15) 0.42570(9) 0.59854(7) 0.0197(3) Uani 1 1 d . . . . .
N1 N 0.76032(17) 0.45509(10) 0.68311(9) 0.0157(3) Uani 1 1 d . . . . .
C1 C 0.9005(3) 0.73055(17) 0.74508(12) 0.0345(5) Uani 1 1 d . . . . .
H1A H 0.8377 0.7506 0.7869 0.052 Uiso 1 1 calc GR . . . .
H1B H 0.9972 0.7620 0.7435 0.052 Uiso 1 1 calc GR . . . .
H1C H 0.9225 0.6707 0.7518 0.052 Uiso 1 1 calc GR . . . .
C2 C 0.8122(2) 0.74362(12) 0.67115(11) 0.0195(4) Uani 1 1 d . . . . .
C3 C 0.7636(3) 0.83647(14) 0.66265(15) 0.0352(5) Uani 1 1 d . . . . .
H3A H 0.6946 0.8422 0.6196 0.053 Uiso 1 1 calc GR . . . .
H3B H 0.8551 0.8713 0.6549 0.053 Uiso 1 1 calc GR . . . .
H3C H 0.7103 0.8548 0.7081 0.053 Uiso 1 1 calc GR . . . .
C4 C 0.8968(2) 0.70307(12) 0.59996(11) 0.0213(4) Uani 1 1 d . . . . .
C5 C 0.8886(4) 0.75590(18) 0.52800(13) 0.0431(6) Uani 1 1 d . . . . .
H5A H 0.9314 0.7237 0.4862 0.065 Uiso 1 1 calc GR . . . .
H5B H 0.9481 0.8076 0.5347 0.065 Uiso 1 1 calc GR . . . .
H5C H 0.7812 0.7701 0.5173 0.065 Uiso 1 1 calc GR . . . .
C6 C 1.0662(3) 0.67650(18) 0.61386(15) 0.0400(6) Uani 1 1 d . . . . .
H6A H 1.0707 0.6383 0.6567 0.060 Uiso 1 1 calc GR . . . .
H6B H 1.1284 0.7264 0.6243 0.060 Uiso 1 1 calc GR . . . .
H6C H 1.1062 0.6481 0.5693 0.060 Uiso 1 1 calc GR . . . .
C7 C 0.5572(2) 0.54771(11) 0.63095(10) 0.0166(4) Uani 1 1 d . . . . .
H7 H 0.4850 0.5556 0.5880 0.020 Uiso 1 1 calc R . . . .
C8 C 0.4610(2) 0.54129(12) 0.70476(10) 0.0188(4) Uani 1 1 d . . . . .
H8A H 0.4217 0.5976 0.7182 0.023 Uiso 1 1 calc R . . . .
H8B H 0.3714 0.5042 0.6962 0.023 Uiso 1 1 calc R . . . .
C9 C 0.5569(2) 0.50649(11) 0.77030(10) 0.0172(4) Uani 1 1 d . . . . .
C10 C 0.4982(2) 0.51175(13) 0.84480(11) 0.0215(4) Uani 1 1 d . . . . .
H10 H 0.4050 0.5412 0.8534 0.026 Uiso 1 1 calc R . . . .
C11 C 0.5745(2) 0.47456(13) 0.90586(11) 0.0239(4) Uani 1 1 d . . . . .
H11 H 0.5338 0.4795 0.9549 0.029 Uiso 1 1 calc R . . . .
C12 C 0.7130(2) 0.42967(13) 0.89320(11) 0.0228(4) Uani 1 1 d . . . . .
H12 H 0.7638 0.4029 0.9337 0.027 Uiso 1 1 calc R . . . .
C13 C 0.7751(2) 0.42476(13) 0.82055(11) 0.0203(4) Uani 1 1 d . . . . .
H13 H 0.8680 0.3949 0.8124 0.024 Uiso 1 1 calc R . . . .
C14 C 0.6995(2) 0.46433(12) 0.75899(10) 0.0165(4) Uani 1 1 d . . . . .
C15 C 0.9195(2) 0.44999(12) 0.67091(10) 0.0162(4) Uani 1 1 d . . . . .
C16 C 1.1148(2) 0.41827(16) 0.58035(12) 0.0266(5) Uani 1 1 d . . . . .
H16A H 1.1263 0.3960 0.5296 0.040 Uiso 1 1 calc GR . . . .
H16B H 1.1643 0.3802 0.6160 0.040 Uiso 1 1 calc GR . . . .
H16C H 1.1633 0.4737 0.5833 0.040 Uiso 1 1 calc GR . . . .
C17 C 0.6516(2) 0.46416(12) 0.61813(10) 0.0148(3) Uani 1 1 d . . . . .
H17 H 0.7162 0.4730 0.5725 0.018 Uiso 1 1 calc R . . . .
C18 C 0.5540(2) 0.38411(11) 0.60405(10) 0.0150(3) Uani 1 1 d . . . . .
C19 C 0.5344(2) 0.32167(12) 0.65886(10) 0.0177(4) Uani 1 1 d . . . . .
H19 H 0.5763 0.3303 0.7073 0.021 Uiso 1 1 calc R . . . .
C20 C 0.4525(2) 0.24502(12) 0.64349(11) 0.0201(4) Uani 1 1 d . . . . .
H20 H 0.4415 0.2040 0.6816 0.024 Uiso 1 1 calc R . . . .
C21 C 0.3893(2) 0.23085(12) 0.57295(11) 0.0202(4) Uani 1 1 d . . . . .
H21 H 0.3357 0.1801 0.5632 0.024 Uiso 1 1 calc R . . . .
C22 C 0.4052(2) 0.29316(12) 0.51469(11) 0.0174(4) Uani 1 1 d . . . . .
C23 C 0.3386(2) 0.27997(13) 0.44140(11) 0.0206(4) Uani 1 1 d . . . . .
H23 H 0.2841 0.2295 0.4315 0.025 Uiso 1 1 calc R . . . .
C24 C 0.3529(2) 0.33989(13) 0.38528(11) 0.0210(4) Uani 1 1 d . . . . .
H24 H 0.3064 0.3307 0.3380 0.025 Uiso 1 1 calc R . . . .
C25 C 0.4381(2) 0.41593(13) 0.39877(11) 0.0201(4) Uani 1 1 d . . . . .
H25 H 0.4502 0.4560 0.3599 0.024 Uiso 1 1 calc R . . . .
C26 C 0.5031(2) 0.43082(12) 0.46907(10) 0.0178(4) Uani 1 1 d . . . . .
H26 H 0.5584 0.4813 0.4773 0.021 Uiso 1 1 calc R . . . .
C27 C 0.4879(2) 0.37092(12) 0.52984(10) 0.0151(3) Uani 1 1 d . . . . .
B1 B 0.6785(2) 0.62448(14) 0.63153(11) 0.0172(4) Uani 1 1 d . . . . .

loop_
_atom_site_aniso_label
_atom_site_aniso_U_11
_atom_site_aniso_U_22
_atom_site_aniso_U_33
_atom_site_aniso_U_23
_atom_site_aniso_U_13
_atom_site_aniso_U_12
O1 0.0235(7) 0.0239(7) 0.0404(8) -0.0144(7) 0.0094(7) -0.0084(6)
O2 0.0404(9) 0.0301(8) 0.0326(8) -0.0153(7) 0.0175(7) -0.0189(7)
O3 0.0154(6) 0.0361(8) 0.0192(6) 0.0024(6) -0.0025(5) -0.0001(6)
O4 0.0154(6) 0.0251(7) 0.0186(6) -0.0032(5) 0.0028(5) 0.0027(5)
N1 0.0137(7) 0.0201(8) 0.0133(7) -0.0015(6) -0.0004(6) 0.0004(6)
C1 0.0340(12) 0.0450(14) 0.0245(10) -0.0050(10) -0.0052(9) 0.0018(11)
C2 0.0173(8) 0.0168(9) 0.0244(9) -0.0029(8) -0.0022(8) -0.0023(7)
C3 0.0365(12) 0.0200(11) 0.0490(14) -0.0061(11) -0.0054(11) 0.0058(9)
C4 0.0248(9) 0.0170(9) 0.0220(9) -0.0010(8) 0.0011(8) -0.0050(8)
C5 0.0589(16) 0.0433(14) 0.0270(11) 0.0101(11) 0.0016(11) -0.0035(13)
C6 0.0323(12) 0.0468(14) 0.0409(13) -0.0039(12) 0.0080(10) 0.0086(11)
C7 0.0161(8) 0.0153(8) 0.0183(8) -0.0008(7) -0.0026(7) 0.0018(7)
C8 0.0157(8) 0.0186(8) 0.0222(9) -0.0033(7) 0.0008(7) 0.0007(8)
C9 0.0180(8) 0.0137(8) 0.0199(9) -0.0029(7) 0.0017(7) -0.0031(7)
C10 0.0225(9) 0.0182(9) 0.0238(10) -0.0053(7) 0.0071(8) -0.0027(7)
C11 0.0298(10) 0.0245(10) 0.0175(9) -0.0040(8) 0.0057(8) -0.0069(8)
C12 0.0273(9) 0.0253(10) 0.0158(9) 0.0015(8) -0.0036(8) -0.0068(8)
C13 0.0187(8) 0.0231(9) 0.0190(9) -0.0011(8) -0.0003(8) -0.0012(8)
C14 0.0180(8) 0.0173(9) 0.0141(8) -0.0028(7) 0.0005(7) -0.0026(7)
C15 0.0153(8) 0.0165(8) 0.0169(8) 0.0007(7) 0.0011(7) 0.0022(7)
C16 0.0168(9) 0.0396(12) 0.0233(10) 0.0033(9) 0.0047(8) 0.0097(9)
C17 0.0150(8) 0.0172(8) 0.0124(8) -0.0011(7) -0.0004(6) 0.0004(7)
C18 0.0127(7) 0.0150(8) 0.0174(8) -0.0020(7) 0.0028(7) 0.0034(7)
C19 0.0190(8) 0.0180(9) 0.0162(8) -0.0007(7) 0.0018(7) 0.0025(7)
C20 0.0211(9) 0.0167(8) 0.0224(9) 0.0027(7) 0.0048(8) 0.0017(8)
C21 0.0189(8) 0.0151(9) 0.0267(9) -0.0033(8) 0.0037(8) -0.0028(7)
C22 0.0137(8) 0.0177(9) 0.0209(9) -0.0032(7) 0.0025(7) 0.0009(7)
C23 0.0166(8) 0.0201(9) 0.0251(10) -0.0072(8) -0.0008(7) -0.0013(7)
C24 0.0178(9) 0.0268(10) 0.0183(9) -0.0059(8) -0.0028(7) 0.0016(8)
C25 0.0196(8) 0.0241(9) 0.0168(8) 0.0010(7) 0.0003(7) 0.0011(8)
C26 0.0157(8) 0.0191(8) 0.0186(9) -0.0019(7) 0.0009(7) -0.0014(7)
C27 0.0122(7) 0.0161(8) 0.0169(8) -0.0029(7) 0.0015(6) 0.0023(6)
B1 0.0193(10) 0.0175(10) 0.0147(9) 0.0005(8) -0.0035(8) 0.0021(8)

_geom_special_details            
;
 All esds (except the esd in the dihedral angle between two l.s. planes)
 are estimated using the full covariance matrix.  The cell esds are taken
 into account individually in the estimation of esds in distances, angles
 and torsion angles; correlations between esds in cell parameters are only
 used when they are defined by crystal symmetry.  An approximate (isotropic)
 treatment of cell esds is used for estimating esds involving l.s. planes.
;
loop_
_geom_bond_atom_site_label_1
_geom_bond_atom_site_label_2
_geom_bond_distance
_geom_bond_site_symmetry_2
_geom_bond_publ_flag
O1 C2 1.464(2) . ?
O1 B1 1.345(3) . ?
O2 C4 1.458(2) . ?
O2 B1 1.359(3) . ?
O3 C15 1.213(2) . ?
O4 C15 1.350(2) . ?
O4 C16 1.441(2) . ?
N1 C14 1.434(2) . ?
N1 C15 1.375(2) . ?
N1 C17 1.474(2) . ?
C1 H1A 0.9600 . ?
C1 H1B 0.9600 . ?
C1 H1C 0.9600 . ?
C1 C2 1.512(3) . ?
C2 C3 1.515(3) . ?
C2 C4 1.574(3) . ?
C3 H3A 0.9600 . ?
C3 H3B 0.9600 . ?
C3 H3C 0.9600 . ?
C4 C5 1.508(3) . ?
C4 C6 1.521(3) . ?
C5 H5A 0.9600 . ?
C5 H5B 0.9600 . ?
C5 H5C 0.9600 . ?
C6 H6A 0.9600 . ?
C6 H6B 0.9600 . ?
C6 H6C 0.9600 . ?
C7 H7 0.9800 . ?
C7 C8 1.534(3) . ?
C7 C17 1.549(2) . ?
C7 B1 1.583(3) . ?
C8 H8A 0.9700 . ?
C8 H8B 0.9700 . ?
C8 C9 1.511(3) . ?
C9 C10 1.400(3) . ?
C9 C14 1.396(3) . ?
C10 H10 0.9300 . ?
C10 C11 1.380(3) . ?
C11 H11 0.9300 . ?
C11 C12 1.390(3) . ?
C12 H12 0.9300 . ?
C12 C13 1.381(3) . ?
C13 H13 0.9300 . ?
C13 C14 1.400(3) . ?
C16 H16A 0.9600 . ?
C16 H16B 0.9600 . ?
C16 H16C 0.9600 . ?
C17 H17 0.9800 . ?
C17 C18 1.521(2) . ?
C18 C19 1.379(3) . ?
C18 C27 1.432(2) . ?
C19 H19 0.9300 . ?
C19 C20 1.411(3) . ?
C20 H20 0.9300 . ?
C20 C21 1.366(3) . ?
C21 H21 0.9300 . ?
C21 C22 1.417(3) . ?
C22 C23 1.419(3) . ?
C22 C27 1.429(3) . ?
C23 H23 0.9300 . ?
C23 C24 1.363(3) . ?
C24 H24 0.9300 . ?
C24 C25 1.411(3) . ?
C25 H25 0.9300 . ?
C25 C26 1.370(3) . ?
C26 H26 0.9300 . ?
C26 C27 1.423(3) . ?

loop_
_geom_angle_atom_site_label_1
_geom_angle_atom_site_label_2
_geom_angle_atom_site_label_3
_geom_angle
_geom_angle_site_symmetry_1
_geom_angle_site_symmetry_3
_geom_angle_publ_flag
B1 O1 C2 109.05(15) . . ?
B1 O2 C4 109.10(16) . . ?
C15 O4 C16 114.88(15) . . ?
C14 N1 C17 118.62(14) . . ?
C15 N1 C14 120.41(15) . . ?
C15 N1 C17 120.34(15) . . ?
H1A C1 H1B 109.5 . . ?
H1A C1 H1C 109.5 . . ?
H1B C1 H1C 109.5 . . ?
C2 C1 H1A 109.5 . . ?
C2 C1 H1B 109.5 . . ?
C2 C1 H1C 109.5 . . ?
O1 C2 C1 106.47(17) . . ?
O1 C2 C3 106.83(16) . . ?
O1 C2 C4 103.19(14) . . ?
C1 C2 C3 110.45(18) . . ?
C1 C2 C4 113.39(16) . . ?
C3 C2 C4 115.61(18) . . ?
C2 C3 H3A 109.5 . . ?
C2 C3 H3B 109.5 . . ?
C2 C3 H3C 109.5 . . ?
H3A C3 H3B 109.5 . . ?
H3A C3 H3C 109.5 . . ?
H3B C3 H3C 109.5 . . ?
O2 C4 C2 103.27(15) . . ?
O2 C4 C5 107.69(18) . . ?
O2 C4 C6 106.50(18) . . ?
C5 C4 C2 114.93(18) . . ?
C5 C4 C6 109.1(2) . . ?
C6 C4 C2 114.67(18) . . ?
C4 C5 H5A 109.5 . . ?
C4 C5 H5B 109.5 . . ?
C4 C5 H5C 109.5 . . ?
H5A C5 H5B 109.5 . . ?
H5A C5 H5C 109.5 . . ?
H5B C5 H5C 109.5 . . ?
C4 C6 H6A 109.5 . . ?
C4 C6 H6B 109.5 . . ?
C4 C6 H6C 109.5 . . ?
H6A C6 H6B 109.5 . . ?
H6A C6 H6C 109.5 . . ?
H6B C6 H6C 109.5 . . ?
C8 C7 H7 108.7 . . ?
C8 C7 C17 110.17(15) . . ?
C8 C7 B1 113.14(15) . . ?
C17 C7 H7 108.7 . . ?
C17 C7 B1 107.40(15) . . ?
B1 C7 H7 108.7 . . ?
C7 C8 H8A 109.2 . . ?
C7 C8 H8B 109.2 . . ?
H8A C8 H8B 107.9 . . ?
C9 C8 C7 112.03(15) . . ?
C9 C8 H8A 109.2 . . ?
C9 C8 H8B 109.2 . . ?
C10 C9 C8 119.62(17) . . ?
C14 C9 C8 122.18(16) . . ?
C14 C9 C10 118.09(17) . . ?
C9 C10 H10 119.0 . . ?
C11 C10 C9 121.99(18) . . ?
C11 C10 H10 119.0 . . ?
C10 C11 H11 120.4 . . ?
C10 C11 C12 119.22(18) . . ?
C12 C11 H11 120.4 . . ?
C11 C12 H12 120.0 . . ?
C13 C12 C11 120.02(19) . . ?
C13 C12 H12 120.0 . . ?
C12 C13 H13 119.7 . . ?
C12 C13 C14 120.63(18) . . ?
C14 C13 H13 119.7 . . ?
C9 C14 N1 119.58(16) . . ?
C9 C14 C13 119.94(17) . . ?
C13 C14 N1 120.23(16) . . ?
O3 C15 O4 123.40(16) . . ?
O3 C15 N1 125.80(17) . . ?
O4 C15 N1 110.81(15) . . ?
O4 C16 H16A 109.5 . . ?
O4 C16 H16B 109.5 . . ?
O4 C16 H16C 109.5 . . ?
H16A C16 H16B 109.5 . . ?
H16A C16 H16C 109.5 . . ?
H16B C16 H16C 109.5 . . ?
N1 C17 C7 107.17(14) . . ?
N1 C17 H17 106.9 . . ?
N1 C17 C18 112.94(15) . . ?
C7 C17 H17 106.9 . . ?
C18 C17 C7 115.54(14) . . ?
C18 C17 H17 106.9 . . ?
C19 C18 C17 122.29(16) . . ?
C19 C18 C27 118.90(16) . . ?
C27 C18 C17 118.71(15) . . ?
C18 C19 H19 119.1 . . ?
C18 C19 C20 121.77(17) . . ?
C20 C19 H19 119.1 . . ?
C19 C20 H20 119.8 . . ?
C21 C20 C19 120.33(17) . . ?
C21 C20 H20 119.8 . . ?
C20 C21 H21 119.9 . . ?
C20 C21 C22 120.20(18) . . ?
C22 C21 H21 119.9 . . ?
C21 C22 C23 120.94(17) . . ?
C21 C22 C27 119.79(17) . . ?
C23 C22 C27 119.26(17) . . ?
C22 C23 H23 119.4 . . ?
C24 C23 C22 121.16(18) . . ?
C24 C23 H23 119.4 . . ?
C23 C24 H24 119.9 . . ?
C23 C24 C25 120.18(17) . . ?
C25 C24 H24 119.9 . . ?
C24 C25 H25 120.0 . . ?
C26 C25 C24 120.06(18) . . ?
C26 C25 H25 120.0 . . ?
C25 C26 H26 119.2 . . ?
C25 C26 C27 121.64(17) . . ?
C27 C26 H26 119.2 . . ?
C22 C27 C18 119.01(16) . . ?
C26 C27 C18 123.32(16) . . ?
C26 C27 C22 117.65(16) . . ?
O1 B1 O2 113.67(18) . . ?
O1 B1 C7 124.36(17) . . ?
O2 B1 C7 121.92(17) . . ?

loop_
_geom_torsion_atom_site_label_1
_geom_torsion_atom_site_label_2
_geom_torsion_atom_site_label_3
_geom_torsion_atom_site_label_4
_geom_torsion
_geom_torsion_site_symmetry_1
_geom_torsion_site_symmetry_2
_geom_torsion_site_symmetry_3
_geom_torsion_site_symmetry_4
_geom_torsion_publ_flag
O1 C2 C4 O2 -12.62(19) . . . . ?
O1 C2 C4 C5 104.4(2) . . . . ?
O1 C2 C4 C6 -128.05(18) . . . . ?
N1 C17 C18 C19 18.6(2) . . . . ?
N1 C17 C18 C27 -157.68(14) . . . . ?
C1 C2 C4 O2 102.13(19) . . . . ?
C1 C2 C4 C5 -140.9(2) . . . . ?
C1 C2 C4 C6 -13.3(3) . . . . ?
C2 O1 B1 O2 -6.7(2) . . . . ?
C2 O1 B1 C7 170.81(17) . . . . ?
C3 C2 C4 O2 -128.85(18) . . . . ?
C3 C2 C4 C5 -11.9(3) . . . . ?
C3 C2 C4 C6 115.7(2) . . . . ?
C4 O2 B1 O1 -2.3(2) . . . . ?
C4 O2 B1 C7 -179.90(17) . . . . ?
C7 C8 C9 C10 167.67(16) . . . . ?
C7 C8 C9 C14 -16.2(2) . . . . ?
C7 C17 C18 C19 -105.3(2) . . . . ?
C7 C17 C18 C27 78.43(19) . . . . ?
C8 C7 C17 N1 -61.84(18) . . . . ?
C8 C7 C17 C18 65.02(19) . . . . ?
C8 C7 B1 O1 -21.0(3) . . . . ?
C8 C7 B1 O2 156.38(18) . . . . ?
C8 C9 C10 C11 174.35(17) . . . . ?
C8 C9 C14 N1 1.6(3) . . . . ?
C8 C9 C14 C13 -172.72(18) . . . . ?
C9 C10 C11 C12 -0.7(3) . . . . ?
C10 C9 C14 N1 177.80(17) . . . . ?
C10 C9 C14 C13 3.5(3) . . . . ?
C10 C11 C12 C13 1.9(3) . . . . ?
C11 C12 C13 C14 -0.3(3) . . . . ?
C12 C13 C14 N1 -176.69(17) . . . . ?
C12 C13 C14 C9 -2.4(3) . . . . ?
C14 N1 C15 O3 -11.0(3) . . . . ?
C14 N1 C15 O4 168.55(16) . . . . ?
C14 N1 C17 C7 49.2(2) . . . . ?
C14 N1 C17 C18 -79.21(19) . . . . ?
C14 C9 C10 C11 -2.0(3) . . . . ?
C15 N1 C14 C9 151.28(17) . . . . ?
C15 N1 C14 C13 -34.5(3) . . . . ?
C15 N1 C17 C7 -121.80(18) . . . . ?
C15 N1 C17 C18 109.83(18) . . . . ?
C16 O4 C15 O3 -0.2(3) . . . . ?
C16 O4 C15 N1 -179.80(17) . . . . ?
C17 N1 C14 C9 -19.7(2) . . . . ?
C17 N1 C14 C13 154.59(17) . . . . ?
C17 N1 C15 O3 159.80(18) . . . . ?
C17 N1 C15 O4 -20.7(2) . . . . ?
C17 C7 C8 C9 46.1(2) . . . . ?
C17 C7 B1 O1 -142.78(19) . . . . ?
C17 C7 B1 O2 34.6(2) . . . . ?
C17 C18 C19 C20 -175.63(16) . . . . ?
C17 C18 C27 C22 175.77(15) . . . . ?
C17 C18 C27 C26 -2.8(2) . . . . ?
C18 C19 C20 C21 -0.2(3) . . . . ?
C19 C18 C27 C22 -0.6(2) . . . . ?
C19 C18 C27 C26 -179.21(17) . . . . ?
C19 C20 C21 C22 -0.2(3) . . . . ?
C20 C21 C22 C23 -179.19(17) . . . . ?
C20 C21 C22 C27 0.1(3) . . . . ?
C21 C22 C23 C24 179.69(18) . . . . ?
C21 C22 C27 C18 0.3(2) . . . . ?
C21 C22 C27 C26 178.91(16) . . . . ?
C22 C23 C24 C25 1.4(3) . . . . ?
C23 C22 C27 C18 179.60(16) . . . . ?
C23 C22 C27 C26 -1.7(2) . . . . ?
C23 C24 C25 C26 -1.8(3) . . . . ?
C24 C25 C26 C27 0.4(3) . . . . ?
C25 C26 C27 C18 179.99(17) . . . . ?
C25 C26 C27 C22 1.4(3) . . . . ?
C27 C18 C19 C20 0.6(3) . . . . ?
C27 C22 C23 C24 0.4(3) . . . . ?
B1 O1 C2 C1 -107.70(19) . . . . ?
B1 O1 C2 C3 134.26(18) . . . . ?
B1 O1 C2 C4 11.9(2) . . . . ?
B1 O2 C4 C2 9.4(2) . . . . ?
B1 O2 C4 C5 -112.6(2) . . . . ?
B1 O2 C4 C6 130.56(19) . . . . ?
B1 C7 C8 C9 -74.1(2) . . . . ?
B1 C7 C17 N1 61.80(17) . . . . ?
B1 C7 C17 C18 -171.35(15) . . . . ?

_shelx_res_file                  
;
    20170324c.res created by SHELXL-2014/7

TITL 20170324c_a.res in P2(1)2(1)2(1)
REM Old TITL 20170324c in P212121 #19
REM SHELXT solution in P2(1)2(1)2(1)
REM R1 0.102, Rweak 0.027, Alpha 0.001, Orientation as input
REM Flack x = 0.043 ( 0.070 ) from Parsons' quotients
REM Formula found by SHELXT: C26 C16 O3
CELL 1.54184 8.520776 15.611773 17.519961 90 90 90
ZERR 4 0.000097 0.000211 0.000206 0 0 0
LATT -1
SYMM 0.5-X,-Y,0.5+Z
SYMM -X,0.5+Y,0.5-Z
SYMM 0.5+X,0.5-Y,-Z
SFAC C H B N O
UNIT 108 120 4 4 16

L.S. 5
PLAN  3
BOND $H
MORE -1
CONF
fmap 2
acta
REM <olex2.extras>
REM <HklSrc "%.\\20170324c.hkl">
REM </olex2.extras>

WGHT    0.040600    0.559700
FVAR       0.70539
O1    5    0.667586    0.693404    0.677280    11.00000    0.02345    0.02392 =
         0.04040   -0.01443    0.00942   -0.00845
O2    5    0.808732    0.624406    0.586703    11.00000    0.04040    0.03007 =
         0.03259   -0.01531    0.01751   -0.01888
O3    5    1.020711    0.464436    0.717893    11.00000    0.01545    0.03611 =
         0.01922    0.00242   -0.00251   -0.00005
O4    5    0.950487    0.425699    0.598539    11.00000    0.01539    0.02509 =
         0.01855   -0.00317    0.00276    0.00272
N1    4    0.760321    0.455086    0.683107    11.00000    0.01367    0.02013 =
         0.01329   -0.00151   -0.00044    0.00044
C1    1    0.900461    0.730548    0.745078    11.00000    0.03399    0.04496 =
         0.02448   -0.00504   -0.00520    0.00179
AFIX 137
H1A   2    0.837735    0.750631    0.786930    11.00000   -1.50000
H1B   2    0.997220    0.761998    0.743483    11.00000   -1.50000
H1C   2    0.922488    0.670712    0.751773    11.00000   -1.50000
AFIX   0
C2    1    0.812190    0.743620    0.671151    11.00000    0.01728    0.01680 =
         0.02437   -0.00285   -0.00218   -0.00231
C3    1    0.763593    0.836469    0.662650    11.00000    0.03651    0.02003 =
         0.04897   -0.00606   -0.00544    0.00582
AFIX 137
H3A   2    0.694601    0.842173    0.619630    11.00000   -1.50000
H3B   2    0.855103    0.871260    0.654864    11.00000   -1.50000
H3C   2    0.710280    0.854815    0.708069    11.00000   -1.50000
AFIX   0
C4    1    0.896769    0.703067    0.599958    11.00000    0.02479    0.01698 =
         0.02204   -0.00096    0.00115   -0.00504
C5    1    0.888629    0.755898    0.528004    11.00000    0.05890    0.04330 =
         0.02705    0.01012    0.00155   -0.00348
AFIX 137
H5A   2    0.931362    0.723670    0.486221    11.00000   -1.50000
H5B   2    0.948110    0.807580    0.534693    11.00000   -1.50000
H5C   2    0.781233    0.770076    0.517293    11.00000   -1.50000
AFIX   0
C6    1    1.066153    0.676497    0.613858    11.00000    0.03231    0.04683 =
         0.04094   -0.00390    0.00795    0.00859
AFIX 137
H6A   2    1.070733    0.638252    0.656708    11.00000   -1.50000
H6B   2    1.128396    0.726397    0.624293    11.00000   -1.50000
H6C   2    1.106215    0.648074    0.569346    11.00000   -1.50000
AFIX   0
C7    1    0.557173    0.547712    0.630955    11.00000    0.01611    0.01530 =
         0.01834   -0.00077   -0.00261    0.00178
AFIX  13
H7    2    0.484959    0.555573    0.587986    11.00000   -1.20000
AFIX   0
C8    1    0.460990    0.541292    0.704761    11.00000    0.01573    0.01857 =
         0.02223   -0.00333    0.00083    0.00065
AFIX  23
H8A   2    0.421716    0.597639    0.718155    11.00000   -1.20000
H8B   2    0.371385    0.504196    0.696186    11.00000   -1.20000
AFIX   0
C9    1    0.556919    0.506494    0.770304    11.00000    0.01799    0.01372 =
         0.01990   -0.00288    0.00172   -0.00310
C10   1    0.498219    0.511752    0.844798    11.00000    0.02254    0.01823 =
         0.02383   -0.00528    0.00707   -0.00270
AFIX  43
H10   2    0.404996    0.541197    0.853385    11.00000   -1.20000
AFIX   0
C11   1    0.574511    0.474564    0.905864    11.00000    0.02977    0.02445 =
         0.01746   -0.00395    0.00567   -0.00692
AFIX  43
H11   2    0.533775    0.479482    0.954915    11.00000   -1.20000
AFIX   0
C12   1    0.712960    0.429666    0.893202    11.00000    0.02732    0.02534 =
         0.01581    0.00151   -0.00359   -0.00683
AFIX  43
H12   2    0.763783    0.402925    0.933686    11.00000   -1.20000
AFIX   0
C13   1    0.775052    0.424755    0.820547    11.00000    0.01871    0.02315 =
         0.01897   -0.00112   -0.00026   -0.00119
AFIX  43
H13   2    0.867977    0.394868    0.812424    11.00000   -1.20000
AFIX   0
C14   1    0.699481    0.464329    0.758994    11.00000    0.01803    0.01729 =
         0.01408   -0.00279    0.00047   -0.00263
C15   1    0.919486    0.449989    0.670914    11.00000    0.01529    0.01647 =
         0.01690    0.00068    0.00111    0.00221
C16   1    1.114800    0.418265    0.580354    11.00000    0.01682    0.03965 =
         0.02331    0.00330    0.00465    0.00972
AFIX 137
H16A  2    1.126305    0.395970    0.529595    11.00000   -1.50000
H16B  2    1.164340    0.380193    0.616005    11.00000   -1.50000
H16C  2    1.163255    0.473678    0.583343    11.00000   -1.50000
AFIX   0
C17   1    0.651626    0.464164    0.618128    11.00000    0.01497    0.01715 =
         0.01240   -0.00106   -0.00038    0.00040
AFIX  13
H17   2    0.716168    0.473042    0.572511    11.00000   -1.20000
AFIX   0
C18   1    0.553998    0.384109    0.604048    11.00000    0.01272    0.01501 =
         0.01741   -0.00205    0.00282    0.00338
C19   1    0.534395    0.321666    0.658863    11.00000    0.01902    0.01800 =
         0.01621   -0.00073    0.00185    0.00250
AFIX  43
H19   2    0.576271    0.330287    0.707277    11.00000   -1.20000
AFIX   0
C20   1    0.452505    0.245023    0.643490    11.00000    0.02114    0.01666 =
         0.02238    0.00274    0.00483    0.00169
AFIX  43
H20   2    0.441502    0.203955    0.681567    11.00000   -1.20000
AFIX   0
C21   1    0.389308    0.230852    0.572954    11.00000    0.01888    0.01509 =
         0.02672   -0.00329    0.00370   -0.00281
AFIX  43
H21   2    0.335697    0.180142    0.563154    11.00000   -1.20000
AFIX   0
C22   1    0.405190    0.293164    0.514695    11.00000    0.01368    0.01772 =
         0.02086   -0.00318    0.00249    0.00095
C23   1    0.338558    0.279975    0.441399    11.00000    0.01662    0.02014 =
         0.02509   -0.00719   -0.00084   -0.00132
AFIX  43
H23   2    0.284145    0.229547    0.431491    11.00000   -1.20000
AFIX   0
C24   1    0.352898    0.339893    0.385285    11.00000    0.01780    0.02677 =
         0.01832   -0.00589   -0.00283    0.00164
AFIX  43
H24   2    0.306403    0.330665    0.337969    11.00000   -1.20000
AFIX   0
C25   1    0.438122    0.415926    0.398766    11.00000    0.01959    0.02408 =
         0.01676    0.00097    0.00026    0.00113
AFIX  43
H25   2    0.450209    0.455954    0.359896    11.00000   -1.20000
AFIX   0
C26   1    0.503060    0.430817    0.469067    11.00000    0.01567    0.01909 =
         0.01860   -0.00189    0.00086   -0.00138
AFIX  43
H26   2    0.558417    0.481325    0.477268    11.00000   -1.20000
AFIX   0
C27   1    0.487908    0.370920    0.529843    11.00000    0.01216    0.01609 =
         0.01693   -0.00287    0.00151    0.00232
B1    3    0.678511    0.624479    0.631533    11.00000    0.01926    0.01746 =
         0.01474    0.00051   -0.00346    0.00215
HKLF 4

REM  20170324c_a.res in P2(1)2(1)2(1)
REM R1 =  0.0316 for    4277 Fo > 4sig(Fo)  and  0.0324 for all    4390 data
REM    303 parameters refined using      0 restraints

END

WGHT      0.0406      0.5597

REM Highest difference peak  0.329,  deepest hole -0.290,  1-sigma level  0.045
Q1    1   0.7435  0.6564  0.5662  11.00000  0.05    0.33
Q2    1   0.7166  0.6636  0.7051  11.00000  0.05    0.24
Q3    1   0.6017  0.5055  0.6280  11.00000  0.05    0.16
;
_shelx_res_checksum              4599
_shelx_hkl_file                  
;
   0   0  -2  423.61    6.58
   0   0  -3    0.06    0.20
   0   0  -4 9999.00  141.51
   0   0  -5    0.61    0.36
   0   0  -6  459.34    8.30
   0   0  -7    1.07    0.46
   0   0  -8   89.82    3.09
   0   0  -9    0.43    0.47
   0   0 -10  789.44   14.70
   0   0 -11   -0.36    0.60
   0   0 -12  544.19   11.86
   0   0 -13    0.07    0.88
   0   0 -13    0.03    0.98
   0   0 -13    1.79    0.77
   0   0 -14 1442.61   28.62
   0   0 -14 1461.42   27.49
   0   0 -14 1411.43   25.75
   0   0 -15    4.79    1.42
   0   0 -15    0.21    1.04
   0   0 -16  344.88   11.35
   0   0 -16  333.03   10.35
   0   0 -17   -0.66    1.43
   0   0 -17    0.44    1.04
   0   0 -18   21.07    2.63
   0   0 -18   13.12    1.91
   0   0 -19    0.12    1.03
   0   0 -20   52.95    3.33
   0   0 -21    0.19    0.69
   0  -1  -1  596.71    8.87
   0  -1  -1  610.20    8.81
   0  -1  -2 3871.72   54.82
   0  -1  -2 3850.46   54.68
   0  -1   2 3849.94   54.64
   0  -1  -2 3842.13   54.59
   0   1  -2 3882.67   54.98
   0   1  -3 1966.78   28.55
   0  -1  -3 1943.54   28.49
   0  -1  -3 1952.35   28.14
   0  -1  -3 1931.62   27.91
   0  -1   3 1949.01   27.87
   0  -1  -4  151.17    3.13
   0   1  -4  154.87    3.43
   0   1  -5  303.81    5.96
   0  -1  -5  307.19    5.66
   0  -1  -6    0.86    0.35
   0   1  -6    1.35    0.47
   0   1  -7   37.22    1.83
   0  -1  -7   38.64    1.73
   0  -1  -8  844.90   14.48
   0   1  -8  849.78   14.82
   0   1  -9    3.29    0.73
   0  -1  -9    1.86    0.57
   0   1 -10   16.23    1.52
   0  -1 -10   16.33    1.44
   0   1 -11  161.70    5.38
   0  -1 -11  170.77    5.22
   0   1 -12  208.84    6.49
   0  -1 -12  205.22    6.20
   0   1 -13   54.83    4.03
   0  -1 -13   54.81    3.73
   0   1 -13   51.60    3.53
   0  -1 -13   53.44    3.91
   0   1 -13   51.81    3.20
   0  -1 -13   51.99    3.00
   0   1 -14  130.41    6.52
   0  -1 -14  131.98    6.10
   0  -1 -14  128.02    6.34
   0   1 -14  137.25    5.51
   0   1 -14  128.66    5.83
   0   1 -15   76.46    5.07
   0   1 -15   76.44    4.19
   0   1 -15   72.02    4.37
   0  -1 -15   76.30    4.67
   0  -1 -15   76.58    4.97
   0   1 -16  190.64    7.32
   0  -1 -16  188.53    7.57
   0  -1 -16  190.38    8.08
   0   1 -16  194.82    8.34
   0   1 -17   34.22    2.99
   0   1 -17   34.59    3.45
   0  -1 -17   39.00    3.61
   0  -1 -18   10.60    1.93
   0   1 -18   11.80    2.12
   0  -1 -18   10.25    1.87
   0  -1 -19   84.30    4.63
   0   1 -19   86.38    4.85
   0  -1 -20   11.32    1.61
   0   1 -20   10.35    1.65
   0  -1 -21   17.84    1.64
   0   1 -21   17.77    1.77
   0  -2   0 1174.93   17.06
   0  -2  -1  364.09    5.51
   0  -2  -1  353.29    5.95
   0  -2   2 3409.17   49.29
   0  -2  -2 3448.83   48.78
   0  -2  -2 3391.91   49.35
   0  -2  -2 3452.89   49.42
   0  -2   3  267.22    4.88
   0   2  -3  266.84    5.11
   0  -2  -3  274.87    4.97
   0  -2  -3  269.39    4.77
   0  -2  -3  266.47    4.45
   0   2  -4  238.99    4.99
   0  -2  -4  246.26    4.39
   0  -2  -4  247.46    4.58
   0  -2  -4  248.31    4.78
   0  -2   4  245.85    4.52
   0  -2  -5    0.36    0.25
   0   2  -5    0.24    0.40
   0  -2  -5    0.19    0.30
   0   2  -6 1068.65   17.36
   0  -2  -6 1056.80   16.57
   0  -2  -7  643.36   11.09
   0   2  -7  660.42   11.87
   0   2  -8   50.98    2.41
   0  -2  -8   47.33    2.03
   0  -2  -9   13.32    1.17
   0   2  -9   14.75    1.40
   0   2 -10 1014.05   18.33
   0  -2 -10 1008.57   17.46
   0  -2 -11    2.03    0.63
   0   2 -11    0.34    0.58
   0   2 -12  187.35    6.26
   0  -2 -12  193.74    5.77
   0   2 -13  497.85   13.66
   0   2 -13  500.04   11.87
   0  -2 -13  470.78   12.98
   0  -2 -13  501.74   12.91
   0   2 -13  482.60   12.21
   0   2 -14   17.31    2.59
   0   2 -14   17.22    2.06
   0   2 -14   19.32    2.31
   0  -2 -14   17.35    2.43
   0  -2 -14   18.41    2.43
   0   2 -15   18.20    2.58
   0   2 -15   17.34    2.20
   0   2 -15   18.93    2.20
   0  -2 -15   18.58    2.46
   0  -2 -15   19.79    2.65
   0  -2 -16  113.72    6.02
   0  -2 -16  121.26    6.04
   0   2 -16  112.09    6.23
   0   2 -16  114.79    5.43
   0  -2 -17  134.70    6.47
   0   2 -17  135.82    6.73
   0  -2 -17  135.93    6.30
   0   2 -18    3.36    1.39
   0  -2 -18    5.34    1.46
   0  -2 -18    2.99    1.11
   0  -2 -19   15.56    2.00
   0  -2 -19   13.86    1.90
   0   2 -19   14.87    2.14
   0   2 -20    3.59    1.24
   0  -2 -20    0.84    0.77
   0  -2 -21    5.64    0.94
   0   2 -21    7.58    1.26
   0  -3   0    0.60    0.24
   0  -3  -1 1297.49   18.90
   0  -3  -1 1318.50   19.51
   0  -3   1 1290.58   18.73
   0  -3  -2  765.53   12.13
   0  -3  -2  762.58   11.28
   0  -3   2  720.56   12.18
   0  -3  -2  726.32   12.23
   0  -3   3    1.48    0.43
   0  -3  -3    1.70    0.31
   0  -3  -3    1.44    0.45
   0  -3  -4  643.28   10.76
   0  -3  -4  634.21   10.24
   0  -3   4  627.00   10.62
   0   3  -4  620.10   10.82
   0  -3  -5  142.82    3.48
   0   3  -5  150.32    3.90
   0  -3   5  143.19    3.40
   0  -3  -5  147.62    3.50
   0  -3  -5  147.86    3.11
   0  -3  -6  148.88    3.38
   0   3  -6  152.30    4.18
   0  -3  -7   11.71    0.87
   0   3  -7    6.56    0.96
   0  -3  -8   40.98    1.81
   0   3  -8   42.37    2.29
   0  -3  -9  152.25    4.12
   0   3  -9  151.27    4.84
   0   3 -10   26.18    2.03
   0  -3 -10   23.72    1.58
   0   3 -11  434.19   10.37
   0   3 -12   51.73    3.20
   0   3 -12   60.23    4.13
   0  -3 -12   55.48    3.64
   0   3 -13  312.53    9.09
   0   3 -13  316.08    9.07
   0  -3 -13  330.71   10.08
   0  -3 -13  295.98    9.74
   0   3 -13  339.11   10.78
   0   3 -14  946.19   19.37
   0   3 -14  934.63   19.35
   0   3 -14  945.25   21.41
   0  -3 -14  938.24   20.61
   0  -3 -14  943.85   20.56
   0  -3 -15 1532.89   30.04
   0   3 -15 1583.24   28.81
   0  -3 -15 1587.53   30.27
   0   3 -15 1562.91   31.11
   0  -3 -16   18.15    2.49
   0  -3 -16   18.06    2.44
   0   3 -16   19.63    2.64
   0  -3 -17    0.17    0.99
   0   3 -17    2.00    1.34
   0  -3 -17    2.76    1.25
   0  -3 -18   31.79    2.90
   0  -3 -18   27.04    2.62
   0   3 -18   33.93    3.24
   0  -3 -19    5.84    1.44
   0   3 -19    3.17    1.22
   0  -3 -19    3.20    0.95
   0   3 -20  103.23    4.68
   0  -3 -20   93.98    3.88
   0   3 -21   61.28    3.07
   0  -4   0 4884.13   69.77
   0  -4  -1 8075.67  115.84
   0  -4   1 8732.21  115.10
   0  -4  -2 2551.88   36.93
   0  -4  -2 2563.58   38.54
   0  -4  -2 2628.51   38.02
   0  -4   2 2541.39   38.52
   0  -4   2 2562.00   36.39
   0  -4   3 1225.72   19.49
   0  -4  -3 1196.20   18.03
   0  -4  -3 1210.30   19.49
   0   4  -4 2554.83   37.99
   0  -4  -4 2516.16   36.91
   0  -4  -4 2500.79   38.14
   0  -4   4 2538.73   38.12
   0  -4   5    9.27    0.89
   0  -4  -5   11.67    1.02
   0   4  -5   11.14    1.03
   0  -4  -5   11.30    0.84
   0  -4  -6  205.14    4.83
   0  -4   6  197.80    4.65
   0   4  -7 1533.67   24.97
   0   4  -8    6.31    1.03
   0  -4  -8    7.11    0.76
   0   4  -9 2716.82   42.63
   0   4 -10  741.72   14.78
   0   4 -11    6.83    1.26
   0   4 -12   47.94    3.70
   0   4 -12   48.52    3.18
   0  -4 -12   52.28    3.55
   0  -4 -13  601.72   14.75
   0   4 -13  608.04   14.58
   0   4 -13  602.39   14.04
   0   4 -13  599.22   15.60
   0  -4 -13  596.14   14.84
   0  -4 -14  102.28    5.41
   0   4 -14   98.22    4.95
   0   4 -14   96.95    5.70
   0  -4 -14  104.20    5.58
   0   4 -15  849.66   20.11
   0  -4 -15  852.45   19.44
   0  -4 -15  850.97   19.14
   0   4 -16   24.05    2.88
   0  -4 -16   23.88    2.60
   0  -4 -16   22.19    2.69
   0  -4 -17   18.99    2.29
   0  -4 -17   19.31    2.51
   0   4 -17   20.87    2.67
   0  -4 -18    5.32    1.29
   0   4 -18    4.42    1.49
   0  -4 -18    7.31    1.60
   0   4 -19   96.24    4.84
   0  -4 -19   95.74    4.61
   0  -4 -19   91.04    4.05
   0   4 -20    3.01    0.97
   0   4 -21   17.50    1.57
   0  -5   0    0.15    0.30
   0  -5  -1 1219.53   21.06
   0  -5   1 1227.41   21.08
   0  -5   2  117.08    3.79
   0  -5  -2  121.61    2.66
   0  -5  -2  117.40    3.81
   0  -5  -3  773.03   11.98
   0  -5  -3  758.88   13.79
   0  -5   3  744.94   13.71
   0   5  -4 2585.47   39.06
   0  -5  -4 2597.97   39.73
   0  -5  -4 2594.57   37.79
   0  -5   4 2573.81   39.69
   0   5  -5  183.74    4.92
   0  -5  -5  194.14    5.15
   0  -5  -5  186.45    4.04
   0  -5   5  187.64    5.04
   0  -5  -6   18.22    1.40
   0  -5   6   18.70    1.38
   0  -5  -6   19.26    1.15
   0   5  -6   20.51    1.57
   0   5  -7  283.55    6.99
   0   5  -8  180.56    5.49
   0   5  -9  205.36    6.20
   0   5 -10    0.55    0.64
   0   5 -11   36.90    2.72
   0   5 -12  498.39   13.17
   0   5 -12  527.63   13.87
   0  -5 -12  530.67   13.29
   0   5 -12  516.51   12.53
   0   5 -13  194.22    7.98
   0  -5 -13  193.91    7.53
   0   5 -13  186.65    7.40
   0   5 -13  204.44    7.25
   0   5 -14   68.33    4.74
   0  -5 -14   73.76    4.61
   0   5 -14   78.16    4.54
   0   5 -14   69.36    4.21
   0   5 -15   76.05    4.98
   0  -5 -15   75.61    4.81
   0   5 -16   61.76    4.45
   0  -5 -16   61.19    4.25
   0  -5 -17    2.38    1.35
   0   5 -17    2.97    1.39
   0   5 -18   15.02    2.13
   0  -5 -18   22.08    2.37
   0   5 -19    0.51    0.87
   0  -5 -19    0.64    0.79
   0   5 -20  106.32    4.34
   0  -6   0  879.88   16.03
   0  -6   1  103.99    3.85
   0  -6  -1  108.67    2.67
   0  -6  -1  107.76    3.92
   0  -6  -2 1520.76   25.56
   0  -6   2 1563.27   25.69
   0  -6  -2 1547.33   23.16
   0  -6   3   78.62    3.33
   0  -6  -3   74.97    3.27
   0  -6  -3   80.57    2.17
   0  -6   4   17.56    1.61
   0   6  -4   18.15    1.39
   0  -6  -4   19.29    1.00
   0  -6  -4   15.44    1.50
   0  -6  -5    0.98    0.61
   0  -6   5    1.30    0.62
   0   6  -5    0.39    0.55
   0  -6  -6  359.62    8.34
   0  -6   6  360.84    8.29
   0   6  -6  370.26    8.25
   0   6  -7  261.65    6.83
   0   6  -8   79.84    3.57
   0   6  -9   93.22    4.07
   0   6 -10  129.71    5.08
   0   6 -11   12.70    1.94
   0   6 -11    8.70    1.45
   0  -6 -11   11.12    1.70
   0   6 -11    9.96    1.75
   0   6 -12   37.62    3.24
   0   6 -12   39.18    3.01
   0   6 -12   42.51    3.45
   0  -6 -12   36.19    3.12
   0  -6 -13  127.49    6.00
   0   6 -13  133.99    5.85
   0   6 -13  120.81    6.13
   0   6 -13  118.13    5.90
   0   6 -14  132.21    6.17
   0   6 -14  138.36    6.67
   0  -6 -14  140.44    6.40
   0   6 -15   13.91    1.95
   0  -6 -15   11.20    1.99
   0   6 -15   10.24    1.97
   0  -6 -16    0.84    1.06
   0   6 -16    0.67    1.25
   0   6 -17    0.38    0.98
   0  -6 -17    4.62    1.35
   0  -6 -18  155.21    6.02
   0   6 -18  147.18    6.07
   0  -6 -19   56.70    3.25
   0   6 -19   58.22    3.34
   0   6 -20   -0.65    0.77
   0  -7   0   -0.08    0.69
   0  -7  -1   20.00    1.84
   0  -7   1   22.97    1.93
   0  -7  -1   25.49    1.25
   0  -7  -2  195.42    4.15
   0  -7   2  187.97    5.91
   0  -7   3  148.78    5.20
   0   7  -3  149.86    4.29
   0  -7  -3  147.02    5.16
   0  -7   4 1482.75   25.45
   0  -7  -4 1446.43   25.35
   0   7  -4 1474.75   23.99
   0  -7  -5 1327.92   23.47
   0   7  -5 1362.79   22.49
   0  -7   5 1300.92   23.35
   0   7  -6  207.84    5.91
   0  -7   6  210.46    6.27
   0  -7  -6  207.65    6.28
   0   7  -7   95.32    3.91
   0   7  -8   60.56    3.23
   0   7  -9  109.78    4.63
   0  -7 -10   19.62    2.17
   0   7 -10   16.06    1.86
   0   7 -10   14.45    2.06
   0   7 -11    2.85    1.07
   0   7 -11    3.68    1.17
   0   7 -11    5.20    1.47
   0  -7 -11    4.26    1.20
   0   7 -12   -0.57    1.04
   0  -7 -12   -0.12    1.00
   0   7 -12    0.47    0.83
   0   7 -12    0.94    1.22
   0  -7 -13   19.44    2.40
   0   7 -13   26.72    2.78
   0   7 -13   21.49    2.68
   0  -7 -14  256.77    8.89
   0   7 -14  245.83    8.82
   0   7 -14  244.89    8.91
   0  -7 -15   23.91    2.70
   0   7 -15   27.45    2.92
   0   7 -15   23.62    2.52
   0  -7 -16   22.30    2.45
   0   7 -16   18.86    2.07
   0   7 -16   18.91    2.41
   0  -7 -17   96.86    4.78
   0   7 -17   94.34    4.84
   0  -7 -18    1.28    0.81
   0   7 -18    1.90    0.90
   0   7 -19   12.18    1.45
   0  -7 -19   10.70    1.42
   0  -8   0  402.31   10.13
   0  -8  -1 1055.07   16.73
   0  -8   1 1049.78   19.89
   0   8  -2  142.64    4.14
   0  -8  -2  151.69    5.56
   0   8  -3   98.07    3.49
   0  -8  -3   93.65    4.35
   0  -8   3  100.03    4.51
   0  -8  -4  374.52    9.82
   0  -8   4  382.43    9.90
   0   8  -4  400.69    8.68
   0  -8  -5   88.43    4.22
   0   8  -5   89.47    3.63
   0  -8   5   91.73    4.28
   0   8  -6  256.73    6.94
   0  -8  -6  242.05    7.43
   0   8  -7    1.29    0.75
   0   8  -8  149.83    5.42
   0   8  -9   23.06    2.17
   0   8  -9   22.38    2.58
   0   8 -10  590.73   13.44
   0  -8 -10  575.77   13.63
   0   8 -10  577.81   15.16
   0   8 -11  335.56   10.91
   0  -8 -11  335.06    9.92
   0   8 -11  330.04    9.59
   0  -8 -12   13.40    1.94
   0   8 -12   13.37    2.16
   0   8 -12   12.00    1.87
   0   8 -12   12.32    1.94
   0  -8 -13   65.75    4.18
   0   8 -13   71.11    4.34
   0   8 -13   67.73    4.54
   0   8 -14  356.12   10.94
   0  -8 -14  353.03   10.58
   0   8 -14  350.37   10.55
   0   8 -15   38.29    3.14
   0  -8 -15   33.85    3.02
   0   8 -15   35.93    3.08
   0   8 -16   25.26    2.36
   0   8 -16   23.46    2.42
   0  -8 -16   26.90    2.55
   0   8 -17   46.26    3.07
   0  -8 -17   43.82    3.03
   0  -8 -18  122.07    4.67
   0   8 -18  123.51    4.56
   0   8 -19    0.12    0.59
   0  -9   0    0.56    0.78
   0   9  -1  112.29    3.50
   0  -9   1  102.46    4.87
   0  -9  -1  112.96    5.06
   0  -9  -2  112.09    5.10
   0  -9   2  121.75    5.30
   0   9  -2  119.56    3.84
   0  -9  -3  709.00   15.94
   0  -9   3  738.20   16.15
   0   9  -3  754.07   13.80
   0  -9   4  410.96   10.90
   0  -9  -4  399.61   10.83
   0   9  -4  420.75    9.25
   0   9  -5  208.41    6.11
   0  -9   5  215.06    7.31
   0  -9  -5  202.96    7.15
   0   9  -6  200.49    6.16
   0   9  -7   49.00    2.99
   0   9  -8    1.10    0.73
   0   9  -8    0.67    1.11
   0  -9  -9   35.46    2.82
   0   9  -9   34.09    3.36
   0   9  -9   33.22    2.68
   0   9 -10  105.49    4.92
   0  -9 -10  106.32    5.04
   0   9 -10  115.29    6.21
   0   9 -11   65.73    3.99
   0   9 -11   71.10    4.87
   0  -9 -11   62.63    3.89
   0   9 -12  325.05   11.09
   0  -9 -12  355.66   10.28
   0  -9 -13  160.12    6.56
   0   9 -13  158.42    7.18
   0  -9 -14   60.94    3.90
   0   9 -14   58.35    4.14
   0  -9 -15    3.22    1.13
   0   9 -15    3.67    1.22
   0   9 -16   17.57    1.92
   0  -9 -16   16.19    1.88
   0  -9 -17  197.73    6.23
   0  -9 -18    8.35    1.17
   0 -10   0  786.14   17.52
   0 -10   1  251.28    8.52
   0 -10  -1  241.96    8.37
   0 -10   2  303.79    9.49
   0 -10  -2  287.30    9.25
   0 -10  -3   95.87    5.01
   0 -10   3   98.48    5.08
   0  10  -3   90.76    3.55
   0 -10   4   31.98    2.83
   0  10  -4   33.60    2.20
   0 -10  -4   34.86    3.00
   0  10  -5  278.26    7.46
   0  10  -6  159.16    7.18
   0 -10  -6  171.74    7.97
   0  10  -6  155.38    5.52
   0 -10  -7    0.83    1.26
   0  10  -7    2.30    0.89
   0  10  -7    1.61    1.18
   0  10  -8    0.79    1.27
   0  10  -8    0.04    0.78
   0  10  -9  204.52    8.62
   0  10  -9  194.79    6.86
   0  10 -10   97.35    4.84
   0  10 -10   98.75    5.93
   0  10 -11 1107.48   24.57
   0 -10 -11 1123.77   22.09
   0  10 -12  146.46    7.13
   0 -10 -12  154.40    6.24
   0 -10 -13   25.61    2.49
   0  10 -13   30.15    3.08
   0  10 -14    3.18    1.30
   0 -10 -14    3.16    1.13
   0  10 -15   63.03    3.82
   0 -10 -15   62.77    3.55
   0  10 -16   66.66    3.46
   0 -10 -16   65.57    3.35
   0 -10 -17   18.15    1.57
   0 -11   0   -0.10    0.94
   0 -11   1   22.38    2.62
   0 -11  -1   19.90    2.42
   0 -11  -2  377.40   11.42
   0 -11   2  389.01   11.62
   0 -11  -3   19.95    2.72
   0  11  -3   16.17    2.30
   0 -11  -4  429.50   13.37
   0  11  -4  418.95   12.61
   0 -11  -5  724.26   18.79
   0  11  -5  711.11   17.75
   0  11  -6   13.87    1.66
   0  11  -6   14.63    2.39
   0 -11  -6   11.19    2.34
   0 -11  -7   68.71    5.29
   0  11  -7   78.63    5.26
   0  11  -7   78.48    3.97
   0  11  -8    2.30    1.33
   0  11  -8    3.43    1.21
   0  11  -9   20.52    2.30
   0  11  -9   18.65    2.73
   0  11 -10  161.46    7.77
   0  11 -11   33.10    3.49
   0  11 -12   79.02    5.13
   0  11 -13    1.23    1.11
   0 -11 -14   -0.51    0.77
   0  11 -14   -0.43    0.96
   0  11 -15    0.43    0.85
   0 -11 -15    0.49    0.69
   0  11 -16   16.17    1.60
   0 -12   0  134.14    6.85
   0 -12  -1   -0.10    1.35
   0  12  -2   -0.55    1.28
   0 -12  -2    0.50    1.53
   0 -12  -3   56.79    4.66
   0  12  -3   52.50    4.22
   0  12  -4   87.51    5.48
   0 -12  -4   96.19    6.08
   0 -12  -5  229.05    9.78
   0  12  -5  234.39    9.29
   0  12  -6   16.60    2.50
   0 -12  -6   17.05    2.76
   0  12  -7   68.21    4.96
   0  12  -8    0.40    1.19
   0  12  -9   68.96    5.05
   0  12 -10   85.82    5.57
   0  12 -11   40.47    3.72
   0  12 -12   87.26    5.29
   0  12 -13   90.71    5.01
   0  12 -14    5.79    1.37
   0  12 -15    4.68    1.07
   0  12 -16  118.09    3.89
   0 -13   0   -0.61    1.60
   0  13   0   -1.38    1.30
   0  13  -1    7.23    1.85
   0 -13  -1    7.82    1.98
   0 -13  -2 2520.28   46.20
   0  13  -2 2529.37   45.39
   0 -13  -3  374.61   12.73
   0  13  -3  365.82   12.12
   0 -13  -4  123.80    7.05
   0  13  -4  127.98    6.78
   0  13  -5  372.00   12.41
   0 -13  -5  414.34   13.55
   0 -13  -6    2.03    1.39
   0  13  -6    4.70    1.63
   0  13  -7    7.72    1.94
   0  13  -8    5.03    1.64
   0  13  -9   97.32    5.86
   0  13 -10   80.05    5.16
   0  13 -11   73.30    4.79
   0  13 -12  151.95    6.62
   0  13 -13   88.37    4.58
   0  13 -14   12.78    1.59
   0  13 -15   48.02    2.55
   0  14   0  125.79    6.50
   0 -14  -1    9.67    2.34
   0  14   1    7.22    1.82
   0  14  -1    8.73    1.94
   0  14   2  498.42   13.75
   0  14  -2  515.82   14.87
   0  14  -3   31.15    3.39
   0 -14  -3   38.07    3.88
   0  14  -4   44.23    3.96
   0 -14  -4   49.09    4.38
   0  14  -5   41.37    3.86
   0 -14  -5   36.70    3.89
   0  14  -6  115.80    6.44
   0  14  -7   26.63    3.11
   0  14  -8    8.31    1.91
   0  14  -9   57.41    4.29
   0  14 -10    7.11    1.76
   0  14 -11    6.69    1.55
   0  14 -12    7.02    1.41
   0  14 -13   21.02    2.02
   0  14 -14    2.77    0.79
   0  15   0    0.76    1.06
   0  15  -1  160.20    7.36
   0  15   1  165.57    7.12
   0 -15  -2   71.59    5.06
   0  15  -2   66.27    4.71
   0  15   2   61.54    4.14
   0  15  -3   21.11    2.81
   0 -15  -3   23.43    3.03
   0  15   3   19.76    2.33
   0  15  -4  392.59   12.35
   0 -15  -4  398.78   12.75
   0  15  -5   45.24    3.91
   0  15  -6   40.01    3.66
   0  15  -7   30.08    3.08
   0  15  -8    1.47    1.02
   0  15  -9   78.58    4.66
   0  15 -10   66.26    4.05
   0  15 -11   24.71    2.32
   0  15 -12    9.12    1.38
   0  15 -13    2.67    0.83
   0  16   0   75.11    4.49
   0  16   1   12.10    1.85
   0  16  -1   14.48    2.11
   0  16   2    8.53    1.62
   0  16  -2   10.06    1.89
   0  16  -3   79.46    4.85
   0  16  -4   54.94    4.03
   0  16  -5   45.42    3.63
   0  16  -6  211.86    7.93
   0  16  -7   73.09    4.37
   0  16  -8   -0.93    0.98
   0  16  -9    6.06    1.41
   0  16 -10    8.81    1.43
   0  16 -11   48.83    2.77
   0  16 -12    4.25    0.83
   0  17   0    0.51    0.77
   0  17  -1   16.29    1.95
   0  17   1   14.11    1.71
   0  17  -2   29.42    2.69
   0  17   2   31.51    2.38
   0  17  -3   43.60    3.23
   0  17  -4   13.35    1.88
   0  17  -5    4.66    1.28
   0  17  -6  104.04    4.84
   0  17  -7   26.66    2.34
   0  17  -8    1.27    0.86
   0  17  -9   22.52    1.91
   0  17 -10   34.21    2.10
   0  18   0   25.93    2.01
   0  18  -1   68.90    3.38
   0  18  -2    3.20    0.95
   0  18  -3   51.31    2.97
   0  18  -4   -0.97    0.88
   0  18  -5    3.55    0.97
   0  18  -6    1.10    0.77
   0  18  -7   17.13    1.57
   0  18  -8    2.08    0.64
   1   0   0    1.93    0.26
  -1   0  -1   98.16    2.06
   1   0  -1   93.86    2.17
   1   0  -2 7033.64   98.49
  -1   0  -2 6838.09   97.98
  -1   0  -3  318.49    5.70
   1   0  -3  324.21    6.21
   1   0  -4  522.30    9.49
  -1   0  -4  511.98    8.88
  -1   0  -4  529.83    8.87
   1   0  -5 2278.61   34.49
   1   0  -5 2271.96   32.31
  -1   0  -5 2221.65   33.63
  -1   0  -5 2270.77   33.55
   1   0   5 2238.65   32.27
   1   0  -5 2223.74   33.39
   1   0   6  503.38    7.77
  -1   0  -6  534.01    9.43
   1   0  -6  519.80    7.81
   1   0  -6  523.14   10.27
   1   0  -6  547.23    9.35
  -1   0  -6  528.16    9.55
  -1   0  -7  537.65   10.00
   1   0  -7  539.18    9.85
   1   0  -8  531.18   10.13
  -1   0  -8  543.55   10.38
   1   0  -9  626.88   11.82
  -1   0  -9  634.13   12.16
  -1   0 -10  372.54    8.56
   1   0 -10  360.58    8.19
   1   0 -11   90.48    3.68
  -1   0 -11   98.80    4.06
   1   0 -12  218.10    6.45
  -1   0 -12  225.42    6.84
  -1   0 -13  392.58   10.96
   1   0 -13  399.85    9.77
   1   0 -13  400.10   11.59
   1   0 -13  400.95   11.11
  -1   0 -13  400.07   11.99
  -1   0 -13  393.52   10.15
   1   0 -14   20.82    2.66
  -1   0 -14   18.61    2.11
  -1   0 -14   17.77    2.63
   1   0 -14   19.65    2.41
  -1   0 -14   18.23    2.31
  -1   0 -15  118.59    5.78
  -1   0 -15  119.40    5.36
  -1   0 -15  120.08    6.45
   1   0 -15  117.85    5.82
   1   0 -15  117.67    6.08
  -1   0 -16  162.54    7.60
   1   0 -16  144.74    6.92
   1   0 -16  149.13    6.60
  -1   0 -16  156.12    6.65
  -1   0 -17  150.20    7.27
  -1   0 -17  146.02    6.33
   1   0 -17  147.21    6.87
  -1   0 -18    4.65    1.30
  -1   0 -18    2.01    1.31
   1   0 -18    3.95    1.36
   1   0 -19   -0.12    0.99
  -1   0 -19    1.47    1.08
  -1   0 -19    2.37    1.05
   1   0 -20    8.01    1.39
  -1   0 -20    9.47    1.60
  -1   0 -21   16.81    1.68
   1   0 -21   16.36    1.57
   1   1 -21  117.82    4.25
  -1  -1 -21  106.96    4.06
  -1  -1 -20   18.29    2.02
   1   1 -20   20.81    2.12
   1   1 -19   30.42    2.81
  -1  -1 -19   26.92    2.65
  -1  -1 -19   28.34    2.52
   1   1 -18    1.14    1.22
  -1  -1 -18    0.81    1.07
  -1  -1 -18    0.79    1.06
   1   1 -17   78.14    5.00
  -1  -1 -17   82.07    5.17
  -1  -1 -17   86.26    4.87
   1   1 -16  117.62    6.22
   1   1 -16  115.98    5.70
  -1  -1 -16  111.47    6.26
  -1  -1 -16  107.76    5.61
  -1  -1 -15  424.92   12.06
   1   1 -15  416.89   11.77
   1   1 -15  413.18   12.52
  -1  -1 -15  425.95   12.93
   1   1 -14  647.46   15.36
  -1  -1 -14  651.95   14.41
  -1  -1 -14  655.23   15.63
  -1  -1 -14  629.95   16.45
   1   1 -14  649.00   16.32
   1   1 -14  638.14   14.13
   1   1 -14  630.11   14.48
  -1  -1 -13 1110.10   21.97
   1   1 -13 1085.46   20.29
  -1  -1 -13 1052.42   20.30
   1   1 -13 1046.25   22.46
   1   1 -13 1062.97   20.87
  -1  -1 -13 1094.74   23.02
   1   1 -13 1066.54   21.53
   1   1 -12  140.69    5.09
  -1  -1 -12  140.99    5.16
   1   1 -11  252.62    6.94
  -1  -1 -11  263.37    7.09
  -1  -1 -10  153.67    4.91
   1   1 -10  163.77    5.02
   1   1  -9   40.98    2.23
  -1  -1  -9   41.57    2.24
  -1  -1  -8  502.58    9.78
   1   1  -8  503.17    9.90
  -1  -1  -7 1771.94   27.62
   1   1  -7 1795.01   27.83
  -1  -1  -6  116.57    3.51
  -1  -1  -6  114.64    3.21
   1   1  -6  111.23    3.28
   1   1  -5  167.57    4.53
  -1  -1  -5  165.00    3.84
  -1  -1  -5  161.40    4.10
  -1  -1  -4  691.54   11.26
   1  -1   4  709.68   10.68
  -1  -1  -4  665.88   11.55
   1   1  -4  687.63   12.05
   1   1  -3  627.01   10.79
   1  -1   3  643.22    9.81
  -1  -1  -3  623.60   10.11
   1   1  -2 1944.94   28.84
   1  -1   2 1964.21   28.22
  -1  -1  -2 1918.21   28.35
   1   1  -1 1241.47   18.56
   1  -1   0 6542.56   97.04
  -1   1   0 6792.01   96.75
   1   1   1 1261.71   18.00
   1  -1  -1 1260.96   18.64
  -1   1  -1 1222.73   18.29
  -1   1  -2 1929.51   28.15
   1  -1  -2 1945.61   28.04
   1  -1  -2 1909.47   28.48
   1  -1  -3  671.62   10.24
   1  -1  -3  647.11   11.00
  -1   1  -3  655.85   10.61
  -1   1  -4  702.51   11.21
   1  -1  -4  692.38   12.04
   1  -1  -4  695.67   11.02
  -1   1  -4  699.20   11.50
   1  -1  -4  718.67   10.86
   1  -1  -5  166.74    4.39
  -1   1  -5  162.32    3.90
  -1   1  -5  165.02    3.74
   1  -1  -5  165.23    3.54
   1  -1  -6  113.66    3.71
  -1   1  -6  113.19    3.26
   1  -1  -6  110.29    2.91
   1  -1  -7 1753.90   28.68
  -1   1  -7 1783.82   27.78
   1  -1  -7 1786.56   27.17
  -1   1  -8  522.01   10.19
   1  -1  -8  511.08    9.53
   1  -1  -9   44.05    2.12
  -1   1  -9   40.52    2.30
  -1   1 -10  161.57    5.19
   1  -1 -10  166.48    4.77
  -1   1 -11  274.42    7.48
   1  -1 -11  265.25    6.75
  -1   1 -12  139.43    5.27
   1  -1 -12  139.10    4.75
  -1   1 -13 1059.60   21.41
  -1   1 -13 1078.69   20.82
   1  -1 -13 1100.74   22.04
   1  -1 -13 1079.45   22.38
  -1   1 -13 1081.51   23.13
  -1   1 -14  635.10   16.62
  -1   1 -14  630.07   14.49
   1  -1 -14  644.04   15.87
  -1   1 -14  623.42   15.02
   1  -1 -14  663.17   15.66
  -1   1 -15  408.92   11.16
   1  -1 -15  425.31   12.37
  -1   1 -15  420.47   13.04
  -1   1 -15  416.76   11.53
   1  -1 -15  419.97   12.03
  -1   1 -16  119.31    6.52
  -1   1 -16  117.45    5.58
   1  -1 -16  119.15    5.91
   1  -1 -16  118.69    6.10
   1  -1 -17   82.20    4.94
  -1   1 -17   83.06    5.30
   1  -1 -17   78.08    4.65
  -1   1 -17   73.26    4.27
   1  -1 -18    1.35    1.15
  -1   1 -18    0.88    0.89
  -1   1 -18    1.42    1.20
  -1   1 -19   29.02    2.87
   1  -1 -19   29.25    2.62
   1  -1 -20   16.99    1.81
  -1   1 -20   18.14    2.12
  -1   1 -21  115.96    4.41
   1  -1 -21  107.31    3.75
  -1  -2 -21   35.26    2.11
   1   2 -21   34.82    2.27
   1   2 -20   42.20    2.94
  -1  -2 -20   35.63    2.59
  -1  -2 -19   74.88    4.25
  -1  -2 -19   66.24    3.85
   1   2 -19   74.80    4.32
  -1  -2 -18   17.67    2.31
   1   2 -18   18.51    2.42
  -1  -2 -18   19.69    2.42
  -1  -2 -17    5.03    1.57
  -1  -2 -17    2.30    1.35
   1   2 -17    2.68    1.35
  -1  -2 -16  254.36    9.49
  -1  -2 -16  245.68    8.94
   1   2 -16  246.37    9.39
   1   2 -15  243.43    9.34
   1   2 -15  254.96    8.20
  -1  -2 -15  248.34    9.01
  -1  -2 -15  252.71    9.45
   1   2 -14  617.53   15.75
  -1  -2 -14  587.12   15.54
  -1  -2 -14  608.72   15.08
   1   2 -14  586.82   13.67
   1   2 -14  578.72   13.92
   1   2 -14  582.91   14.30
   1   2 -13    8.00    1.72
   1   2 -13    6.54    1.27
   1   2 -13    6.87    1.49
  -1  -2 -13    7.53    1.58
   1   2 -13    7.62    1.53
  -1  -2 -13    8.77    1.40
  -1  -2 -13    8.76    1.87
  -1  -2 -12    6.65    1.38
   1   2 -12    8.18    1.65
  -1  -2 -12    7.18    1.18
   1   2 -12    6.33    1.18
  -1  -2 -11   95.18    3.86
   1   2 -11   93.03    3.97
  -1  -2 -10   49.58    2.57
   1   2 -10   49.29    2.72
  -1  -2  -9  364.43    7.99
   1   2  -9  361.67    8.33
   1   2  -8  752.39   13.79
  -1  -2  -8  745.26   13.32
  -1  -2  -7 1490.57   24.32
   1   2  -7 1503.64   24.04
  -1  -2  -7 1476.40   23.45
  -1  -2  -6  797.29   14.11
  -1  -2  -6  797.92   13.35
  -1  -2  -5  886.04   14.25
  -1  -2  -5  881.22   14.97
  -1  -2  -4  109.67    2.76
   1   2  -3   48.81    1.95
   1   2  -2 3281.74   47.27
   1  -2   2 3220.63   46.86
   1   2  -1 2632.92   38.75
   1  -2   1 2716.51   38.81
  -1   2   0 1434.82   20.64
   1   2   0 1430.18   20.92
   1  -2  -1 2624.77   37.72
   1  -2  -1 2647.59   37.78
  -1   2  -1 2627.53   37.31
   1   2   1 2565.30   36.81
  -1   2  -2 3217.52   46.59
   1  -2  -2 3264.27   46.75
   1  -2  -2 3230.52   46.88
   1  -2  -3   53.53    1.15
  -1   2  -3   52.26    1.70
   1  -2  -3   50.99    1.84
  -1   2  -4  107.29    2.37
   1  -2  -4  103.81    3.05
  -1   2  -4  106.35    2.82
   1  -2  -4  106.08    2.18
   1  -2  -5  845.38   13.16
  -1   2  -5  867.81   14.17
   1  -2  -5  878.26   14.71
   1  -2  -6  799.40   14.10
  -1   2  -6  799.19   13.51
   1  -2  -6  774.14   12.46
   1  -2  -7 1521.34   22.48
  -1   2  -7 1516.59   23.65
   1  -2  -7 1509.72   24.31
   1  -2  -8  733.92   14.39
   1  -2  -8  753.39   12.80
   1  -2  -9  381.03    7.68
  -1   2  -9  375.85    8.58
  -1   2 -10   53.62    2.87
   1  -2 -10   54.60    2.40
  -1   2 -11  100.39    4.24
  -1   2 -12    8.94    1.44
   1  -2 -12    8.15    1.56
  -1   2 -12    5.64    1.50
   1  -2 -13    7.13    1.69
  -1   2 -13    7.54    1.43
  -1   2 -13    7.66    1.76
  -1   2 -13    5.23    1.34
   1  -2 -13   11.50    1.94
   1  -2 -14  605.68   14.85
  -1   2 -14  582.11   13.84
  -1   2 -14  583.97   13.97
   1  -2 -14  570.32   14.71
  -1   2 -14  584.44   15.70
  -1   2 -15  233.42    9.37
  -1   2 -15  261.87    8.44
   1  -2 -15  259.78    8.97
   1  -2 -15  238.98    8.80
   1  -2 -16  237.85    8.79
  -1   2 -16  252.28    8.24
  -1   2 -16  240.07    9.47
   1  -2 -16  254.18    8.97
   1  -2 -17    1.37    1.09
   1  -2 -17    1.74    1.05
  -1   2 -17    1.19    1.22
  -1   2 -17    1.61    1.04
  -1   2 -18   15.07    2.28
   1  -2 -18   14.87    2.05
   1  -2 -19   68.56    3.83
  -1   2 -19   72.56    4.45
  -1   2 -20   34.84    2.76
   1  -2 -20   34.49    2.33
  -1   2 -21   37.29    2.44
   1   3 -21   11.83    1.37
   1   3 -20   22.33    2.13
  -1  -3 -20   20.18    1.93
  -1  -3 -20   18.91    1.80
   1   3 -19   50.91    3.56
  -1  -3 -19   46.47    3.20
  -1  -3 -19   45.42    3.13
  -1  -3 -18   82.54    4.65
   1   3 -18   89.76    5.08
  -1  -3 -18   90.30    4.89
  -1  -3 -17   18.10    2.41
  -1  -3 -17   25.22    2.85
   1   3 -17   23.38    2.86
   1   3 -16   76.42    5.06
  -1  -3 -16   77.92    4.84
   1   3 -16   77.55    4.25
  -1  -3 -16   77.15    4.91
  -1  -3 -15  699.66   17.32
   1   3 -15  702.16   17.68
  -1  -3 -15  686.88   17.04
   1   3 -15  717.60   16.07
   1   3 -14  372.59   10.36
  -1  -3 -14  365.18   11.44
   1   3 -14  386.32   11.91
  -1  -3 -14  378.53   11.36
   1   3 -14  362.00   10.48
   1   3 -13 1251.26   24.53
   1   3 -13 1280.93   23.88
  -1  -3 -13 1295.98   25.76
  -1  -3 -13 1300.18   25.37
   1   3 -13 1249.99   24.11
   1   3 -13 1295.55   26.08
   1   3 -12   60.75    3.59
   1   3 -12   63.18    3.52
  -1  -3 -12   70.70    4.16
   1   3 -12   63.56    4.20
  -1  -3 -12   65.15    3.30
   1   3 -11   63.54    3.37
  -1  -3 -11   63.16    3.07
   1   3 -10  223.74    6.48
  -1  -3 -10  208.18    5.81
  -1  -3  -9   76.35    2.99
   1   3  -9   69.96    3.24
  -1  -3  -8  664.51   12.14
   1   3  -8  679.29   12.97
  -1  -3  -7  181.77    5.27
   1   3  -7  186.18    5.13
  -1  -3  -7  179.48    4.54
  -1  -3  -6   55.20    2.57
  -1  -3  -6   52.21    2.04
  -1  -3  -5 1634.25   25.91
  -1  -3  -4  136.58    3.78
  -1   3   1 5514.79   77.56
  -1   3   0 1691.75   24.38
   1  -3  -1 5919.02   83.95
  -1   3  -1 5856.25   83.43
  -1   3  -2 7034.60  102.37
   1  -3  -2 7222.87  102.74
   1  -3  -3  573.52    9.18
  -1   3  -3  562.19    8.93
   1  -3  -4  129.26    3.48
  -1   3  -4  125.16    3.23
   1  -3  -4  124.20    2.14
   1  -3  -5 1574.21   25.12
   1  -3  -5 1610.05   23.19
  -1   3  -5 1571.40   24.70
   1  -3  -6   53.14    1.54
  -1   3  -6   54.10    2.29
   1  -3  -6   54.06    2.44
   1  -3  -7  178.55    4.04
   1  -3  -7  177.95    3.75
   1  -3  -7  178.45    5.10
  -1   3  -7  168.28    4.79
  -1   3  -8  662.17   12.68
   1  -3  -8  674.27   11.17
   1  -3  -8  643.72   12.95
  -1   3  -9   72.53    3.25
  -1   3 -10  220.36    6.47
  -1   3 -11   67.60    3.52
  -1   3 -12   64.83    4.31
   1  -3 -12   69.62    4.08
  -1   3 -12   66.37    3.69
  -1   3 -13 1270.16   24.08
   1  -3 -13 1321.72   25.27
   1  -3 -13 1278.20   25.04
  -1   3 -13 1245.42   26.12
   1  -3 -14  376.72   11.12
  -1   3 -14  354.69   11.67
  -1   3 -14  372.19   10.41
   1  -3 -14  360.26   10.84
   1  -3 -15  710.76   16.91
   1  -3 -15  724.73   16.90
  -1   3 -15  676.39   17.65
  -1   3 -16   76.59    5.14
   1  -3 -16   81.31    4.76
   1  -3 -16   90.68    5.10
   1  -3 -17   21.44    2.57
   1  -3 -17   22.67    2.54
  -1   3 -17   22.62    2.87
  -1   3 -18   82.01    5.02
   1  -3 -18   96.69    4.77
   1  -3 -18   97.05    4.97
   1  -3 -19   49.01    3.04
  -1   3 -19   50.40    3.62
   1  -3 -20   22.46    1.76
  -1   3 -20   22.76    2.27
  -1   3 -21   13.69    1.50
   1   4 -21    8.63    1.10
  -1  -4 -20   17.64    1.77
   1   4 -20   15.94    1.79
  -1  -4 -19    6.80    1.25
   1   4 -19    7.18    1.50
  -1  -4 -19    9.48    1.61
   1   4 -18   81.97    4.75
  -1  -4 -18   82.15    4.62
  -1  -4 -18   80.89    4.33
  -1  -4 -17   60.26    4.02
   1   4 -17   64.66    4.48
  -1  -4 -17   59.52    4.19
  -1  -4 -16   99.15    5.39
   1   4 -16  101.18    5.81
   1   4 -16  105.98    5.06
  -1  -4 -16  101.65    5.63
  -1  -4 -15   86.25    5.21
  -1  -4 -15   95.04    5.33
   1   4 -15   79.58    5.19
   1   4 -15   84.67    4.70
  -1  -4 -14  144.09    6.67
   1   4 -14  158.41    6.35
   1   4 -14  150.34    7.13
  -1  -4 -14  152.86    6.92
   1   4 -14  151.10    6.46
   1   4 -13  138.52    5.75
   1   4 -13  122.35    5.76
  -1  -4 -13  131.38    6.15
  -1  -4 -13  125.00    6.05
   1   4 -13  132.09    6.46
  -1  -4 -12   63.02    4.06
   1   4 -12   73.00    4.57
   1   4 -12   66.68    3.75
   1   4 -12   65.07    4.07
  -1  -4 -12   68.83    4.21
   1   4 -11  189.75    6.40
   1   4 -10  191.22    6.15
   1   4  -9  140.13    4.92
   1   4  -8  772.38   14.76
   1   4  -7  394.81    8.75
   1  -4   7  397.76    7.78
  -1  -4  -7  379.63    8.86
  -1  -4  -6  354.27    8.07
  -1  -4  -5  966.82   16.76
  -1  -4  -4  413.26    8.36
  -1  -4  -3  910.70   15.24
  -1   4   1  698.74   10.19
  -1   4   0 5900.50   83.54
   1  -4  -1  746.45   12.06
  -1   4  -1  739.50   11.59
  -1   4  -2 1070.02   16.69
   1  -4  -2 1089.91   17.00
  -1   4  -3  921.63   14.72
   1  -4  -3  908.55   14.80
  -1   4  -4  408.74    7.73
   1  -4  -4  397.89    7.76
  -1   4  -5  962.73   16.09
   1  -4  -5  973.15   16.30
  -1   4  -6  333.94    7.22
   1  -4  -6  337.86    7.40
   1  -4  -7  384.98    8.60
   1  -4  -7  403.17    7.96
  -1   4  -7  395.11    8.49
   1  -4  -8  744.56   14.41
  -1   4  -8  783.48   14.43
  -1   4  -9  150.04    5.04
  -1   4 -10  195.01    6.15
  -1   4 -11  185.17    6.26
   1  -4 -12   59.84    3.85
  -1   4 -12   66.37    3.75
   1  -4 -13  135.29    6.05
  -1   4 -13  132.90    5.65
  -1   4 -13  127.70    6.42
  -1   4 -14  151.17    6.27
  -1   4 -14  149.24    7.12
   1  -4 -14  148.40    6.39
   1  -4 -14  158.65    6.82
   1  -4 -15   93.89    5.04
   1  -4 -15   88.90    5.05
  -1   4 -15   82.37    5.33
   1  -4 -16  119.68    5.63
   1  -4 -16  103.21    5.49
  -1   4 -16  103.72    5.89
   1  -4 -17   61.66    4.09
   1  -4 -17   59.16    3.74
  -1   4 -17   57.98    4.28
  -1   4 -18   87.13    5.00
   1  -4 -18   88.59    4.68
  -1   4 -19    9.20    1.72
  -1   4 -20   20.03    2.00
  -1   4 -21    9.60    1.19
   1   5 -20    0.92    0.76
  -1  -5 -20    0.69    0.70
   1   5 -19    4.16    1.20
  -1  -5 -19    4.06    1.21
   1   5 -18  204.20    7.43
  -1  -5 -18  188.74    7.07
  -1  -5 -17    4.24    1.31
   1   5 -17    1.61    1.36
  -1  -5 -17    2.30    1.24
   1   5 -17    5.30    1.20
   1   5 -16    7.62    1.81
  -1  -5 -16   13.92    2.06
  -1  -5 -16   10.23    2.01
   1   5 -16   10.27    1.67
  -1  -5 -15  307.25   10.19
   1   5 -15  275.27    9.18
   1   5 -15  303.70   10.49
  -1  -5 -15  313.36    9.90
  -1  -5 -14   89.15    5.04
  -1  -5 -14   88.18    5.14
   1   5 -14   95.16    5.58
   1   5 -14   84.02    4.84
   1   5 -13   83.59    4.52
  -1  -5 -13   87.46    4.99
   1   5 -13   78.10    4.69
   1   5 -13   95.05    5.42
  -1  -5 -13   87.04    4.91
  -1  -5 -12  249.67    8.61
   1   5 -12  271.47    8.98
   1   5 -12  267.05    8.30
   1   5 -12  260.98    9.10
   1   5 -11  127.35    5.79
  -1  -5 -11  129.48    5.72
   1   5 -11  135.82    5.42
   1   5 -10   52.75    3.15
   1   5  -9  654.60   13.66
   1   5  -8  569.90   12.00
   1   5  -7   79.97    3.47
   1  -5   7   89.17    3.27
   1  -5   6  335.40    7.56
  -1  -5  -6  345.10    8.15
  -1  -5  -5  211.31    5.75
  -1  -5  -4  193.18    5.20
  -1  -5  -3  257.77    6.00
  -1  -5  -2 2662.83   39.99
  -1   5   1 1696.93   24.36
  -1   5   0    5.56    0.46
   1  -5  -1 1757.95   26.37
  -1   5  -1 1726.79   25.83
   1  -5  -2 2678.99   39.84
  -1   5  -2 2696.97   39.56
  -1   5  -3  248.03    5.41
   1  -5  -3  256.16    5.44
   1  -5  -4  179.70    4.49
  -1   5  -4  183.42    4.55
   1  -5  -5  210.95    5.25
  -1   5  -5  216.99    5.32
   1  -5  -6  365.35    7.81
  -1   5  -6  352.09    7.73
  -1   5  -7   84.80    3.35
   1  -5  -7   81.33    3.26
   1  -5  -7   82.66    3.20
   1  -5  -8  585.42   11.74
  -1   5  -8  564.06   11.81
  -1   5  -9  663.46   13.54
  -1   5 -10   55.00    3.15
  -1   5 -11  133.67    5.32
   1  -5 -11  133.19    5.60
  -1   5 -12  266.20    9.29
  -1   5 -12  265.72    8.26
   1  -5 -12  270.36    8.67
  -1   5 -13   92.19    5.37
  -1   5 -13   90.31    4.66
   1  -5 -13   89.43    4.95
  -1   5 -14   75.80    4.98
   1  -5 -14   86.23    4.90
   1  -5 -15  301.59    9.85
  -1   5 -15  298.34   10.42
  -1   5 -16   11.03    2.07
   1  -5 -16    9.82    1.86
   1  -5 -17    6.40    1.60
  -1   5 -17    0.95    1.06
   1  -5 -18  212.34    7.29
  -1   5 -18  201.43    7.51
  -1   5 -19    3.74    1.12
  -1   5 -20    0.47    0.74
   1   6 -20   61.75    2.85
  -1  -6 -20   57.97    2.82
   1   6 -19   83.32    3.92
  -1  -6 -19   78.52    3.79
   1   6 -18    9.43    1.65
  -1  -6 -18   10.84    1.74
   1   6 -17  116.55    5.68
  -1  -6 -17  114.57    5.52
   1   6 -17  115.62    4.92
   1   6 -16   88.62    5.14
  -1  -6 -16   88.42    5.04
   1   6 -16   83.30    4.52
   1   6 -15  115.26    6.06
  -1  -6 -15  122.13    6.06
   1   6 -15  115.10    5.60
   1   6 -14   62.40    4.44
  -1  -6 -14   57.87    4.18
   1   6 -14   58.25    4.07
   1   6 -13  615.16   15.74
   1   6 -13  625.14   15.60
  -1  -6 -13  628.47   15.60
   1   6 -13  633.95   14.96
  -1  -6 -12   40.91    3.30
   1   6 -12   43.87    3.53
   1   6 -12   43.75    3.48
   1   6 -12   40.80    3.12
   1   6 -11   39.43    3.18
  -1  -6 -11   45.39    3.37
   1   6 -11   40.36    3.37
   1   6 -11   45.85    3.20
   1   6 -10  158.32    5.86
   1   6  -9    5.38    1.16
   1   6  -8  374.08    9.25
   1  -6   7  172.11    5.30
   1   6  -7  157.72    5.25
   1  -6   6  129.70    4.53
  -1  -6  -6  129.95    4.66
   1  -6   5  387.34    8.77
  -1  -6  -5  369.39    8.64
  -1  -6  -4  185.60    5.30
  -1  -6  -3   60.25    2.64
  -1  -6  -2 1274.99   20.80
  -1  -6  -1 1416.97   22.39
  -1   6   1 1412.07   20.54
  -1   6   0 1238.10   18.53
  -1  -6   0 1222.68   19.49
  -1   6  -1 1431.54   21.81
   1  -6  -1 1442.72   22.42
   1  -6  -2 1289.27   20.53
  -1   6  -2 1301.32   20.29
  -1   6  -3   62.31    2.36
   1  -6  -3   60.82    2.33
   1  -6  -4  180.43    4.56
  -1   6  -4  166.73    4.55
   1  -6  -5  365.74    8.67
  -1   6  -5  380.88    8.15
   1  -6  -5  389.64    8.02
   1  -6  -6  135.77    4.19
  -1   6  -6  131.73    4.29
   1  -6  -6  122.16    4.44
   1  -6  -7  164.68    5.23
  -1   6  -7  168.49    5.17
  -1   6  -8  395.35    9.31
  -1   6  -9    5.37    1.13
  -1   6 -10  165.17    5.87
  -1   6 -11   46.82    3.64
  -1   6 -11   45.23    3.09
   1  -6 -11   44.41    3.21
  -1   6 -11   46.99    3.52
  -1   6 -12   47.78    3.74
  -1   6 -12   42.87    3.14
   1  -6 -12   39.75    3.19
  -1   6 -13  620.23   14.68
  -1   6 -13  628.75   15.85
   1  -6 -13  616.71   15.04
   1  -6 -14   56.82    4.02
  -1   6 -14   52.55    4.08
  -1   6 -15  121.10    6.17
   1  -6 -15  116.93    5.72
  -1   6 -16   78.61    4.88
   1  -6 -16   85.05    4.79
   1  -6 -17  115.54    5.32
  -1   6 -17  115.13    5.62
   1  -6 -18    7.13    1.46
  -1   6 -18    7.81    1.53
  -1   6 -19   81.47    3.90
  -1   6 -20   62.21    2.88
  -1  -7 -19    1.49    0.79
   1   7 -19    0.20    0.66
   1   7 -18   48.13    3.10
  -1  -7 -18   49.21    3.14
   1   7 -18   52.33    2.75
  -1  -7 -17   52.12    3.54
   1   7 -17   53.27    3.55
   1   7 -17   54.31    3.26
  -1  -7 -16   33.93    3.04
   1   7 -16   33.49    3.04
   1   7 -16   35.19    2.91
   1   7 -15   27.65    2.91
   1   7 -15   22.36    2.52
  -1  -7 -15   23.94    2.70
   1   7 -14  381.89   11.51
  -1  -7 -14  389.58   11.51
   1   7 -14  383.13   11.58
   1   7 -13   87.50    5.15
  -1  -7 -13   87.23    4.97
   1   7 -13   86.88    4.99
   1   7 -12   40.91    3.56
  -1  -7 -12   41.41    3.39
   1   7 -12   39.40    3.27
   1   7 -12   40.70    3.19
   1   7 -11  136.62    5.96
  -1  -7 -11  144.52    6.21
   1   7 -11  153.04    6.10
   1   7 -11  144.26    6.66
   1   7 -10   62.44    3.80
  -1  -7 -10   63.44    3.88
   1   7 -10   62.19    3.68
   1   7 -10   60.48    4.16
   1   7  -9   39.73    2.81
   1   7  -8   73.52    3.68
   1  -7   7  172.08    5.77
   1   7  -7  164.55    5.59
   1  -7   6  833.29   16.31
   1   7  -6  816.34   15.72
  -1  -7  -5  612.36   12.67
   1  -7   5  633.16   13.23
   1  -7   4  547.06   12.08
  -1  -7  -4  583.82   11.68
  -1  -7  -3  167.92    4.98
  -1  -7  -2 1490.20   24.18
  -1  -7  -1 1072.20   17.88
   1  -7   0  638.49   11.42
  -1   7   0  644.12   10.42
  -1  -7   0  651.60   11.49
  -1  -7   1 1078.27   17.23
   1  -7  -1 1059.42   17.56
  -1   7  -1 1074.51   16.90
  -1   7  -2 1464.30   23.25
  -1  -7   2 1516.74   22.85
   1  -7  -2 1492.19   23.67
   1  -7  -3  175.64    4.57
  -1   7  -3  174.10    4.52
  -1   7  -4  594.31   11.13
   1  -7  -4  594.36   10.95
   1  -7  -5  624.57   13.46
  -1   7  -5  642.04   12.27
   1  -7  -5  658.81   12.09
   1  -7  -6  823.29   16.40
  -1   7  -6  836.92   15.43
  -1   7  -7  165.41    5.32
   1  -7  -7  172.72    5.81
  -1   7  -8   80.80    3.74
  -1   7  -9   39.15    2.73
  -1   7 -10   62.61    4.18
   1  -7 -10   72.87    3.95
  -1   7 -10   67.62    3.72
  -1   7 -11  145.83    5.87
   1  -7 -11  144.23    6.01
  -1   7 -11  152.08    6.76
   1  -7 -12   44.17    3.36
  -1   7 -12   46.39    3.55
  -1   7 -12   40.23    3.50
  -1   7 -12   44.14    3.26
   1  -7 -13   87.14    4.78
  -1   7 -13   90.77    5.11
  -1   7 -13   97.82    5.31
  -1   7 -14  376.25   11.31
   1  -7 -14  359.08   10.67
  -1   7 -15   24.51    2.75
   1  -7 -15   25.98    2.61
   1  -7 -16   35.25    2.99
  -1   7 -16   34.08    3.04
   1  -7 -17   43.42    3.10
  -1   7 -17   46.79    3.32
  -1   7 -18   43.67    2.91
  -1   7 -19    1.48    0.83
  -1  -8 -19   30.21    2.01
   1   8 -19   30.82    1.81
   1   8 -18   23.09    1.92
   1   8 -18   24.13    1.79
  -1  -8 -18   23.13    2.01
  -1  -8 -17  211.68    7.04
   1   8 -17  208.18    6.58
   1   8 -17  222.27    7.02
   1   8 -16   19.46    2.17
   1   8 -16   21.38    2.34
  -1  -8 -16   20.96    2.34
   1   8 -15   33.93    2.97
   1   8 -15   28.64    2.81
  -1  -8 -15   32.52    2.98
   1   8 -14   28.99    2.80
  -1  -8 -14   29.17    2.88
   1   8 -14   26.47    2.87
   1   8 -13   74.40    4.81
  -1  -8 -13   75.56    4.56
   1   8 -13   74.83    4.47
   1   8 -12   29.58    3.13
   1   8 -12   26.07    2.59
   1   8 -12   27.90    2.70
  -1  -8 -12   32.88    2.99
   1   8 -11  206.36    7.38
   1   8 -11  232.20    7.88
   1   8 -11  215.79    8.63
  -1  -8 -11  237.10    8.17
  -1  -8 -10   45.28    3.33
   1   8 -10   39.43    3.51
   1   8 -10   39.20    3.02
   1   8  -9  156.47    6.93
   1   8  -9  159.61    6.03
  -1  -8  -9  152.84    6.05
   1   8  -8   38.89    2.77
   1   8  -7  238.50    7.23
   1  -8   7  262.54    7.85
   1  -8   6   94.32    4.48
   1   8  -6   97.55    4.15
   1  -8   5  181.13    6.39
   1  -8   4  790.83   16.41
  -1  -8  -3 1213.34   20.90
   1  -8   3 1206.96   22.60
   1  -8   2  295.10    8.30
  -1  -8  -2  293.01    7.04
   1  -8   1  792.60   16.47
  -1  -8  -1  852.72   14.87
  -1  -8   0  157.36    4.31
   1  -8   0  154.51    4.30
   1  -8  -1  849.01   14.49
   1  -8  -1  773.95   16.36
   1  -8  -2  309.13    6.89
  -1   8  -2  307.16    6.40
  -1   8  -3 1236.48   20.25
   1  -8  -3 1276.62   20.57
   1  -8  -4  777.18   16.42
  -1   8  -4  794.69   14.27
  -1   8  -5  185.88    5.32
   1  -8  -5  168.85    6.25
  -1   8  -6   99.33    3.90
   1  -8  -6   99.73    4.64
   1  -8  -7  253.21    7.83
  -1   8  -7  259.63    7.15
  -1   8  -8   38.28    2.62
  -1   8  -9  168.52    6.00
  -1   8  -9  162.82    7.11
  -1   8 -10   44.34    3.08
   1  -8 -10   39.52    2.99
  -1   8 -10   37.76    3.44
  -1   8 -11  229.25    7.68
   1  -8 -11  239.72    7.90
   1  -8 -12   33.97    2.94
  -1   8 -12   29.18    3.00
  -1   8 -12   29.43    2.74
  -1   8 -13   71.64    4.57
   1  -8 -13   68.45    4.15
  -1   8 -14   24.79    2.62
   1  -8 -14   29.69    2.81
   1  -8 -15   27.14    2.60
  -1   8 -15   29.48    2.78
  -1   8 -16   20.67    2.25
   1  -8 -16   19.14    2.12
  -1   8 -17  219.58    6.88
   1  -8 -17  203.18    6.65
  -1   8 -18   28.85    2.15
  -1  -9 -18    5.76    1.07
   1   9 -18    3.56    0.78
  -1  -9 -17   22.19    2.02
   1   9 -17   26.49    2.08
   1   9 -17   27.18    2.07
   1   9 -16   54.43    3.42
  -1  -9 -16   53.55    3.36
   1   9 -16   57.78    3.31
   1   9 -15   52.05    3.35
  -1  -9 -15   44.03    3.26
   1   9 -15   45.03    3.43
   1   9 -14  101.09    4.88
   1   9 -14  103.34    5.56
  -1  -9 -14   96.72    5.06
  -1  -9 -13   90.93    4.95
   1   9 -13   83.19    4.44
   1   9 -13   88.47    5.38
  -1  -9 -12   34.07    3.06
   1   9 -12   46.08    3.94
   1   9 -11  106.18    6.01
   1   9 -11   97.00    5.03
  -1  -9 -11  106.19    5.28
   1   9 -10   14.07    1.91
  -1  -9 -10   13.92    1.90
   1   9 -10   16.21    2.50
  -1  -9  -9   16.01    2.08
   1   9  -9   14.25    1.88
   1   9  -9   12.92    2.18
  -1  -9  -8  199.85    6.95
   1   9  -8  195.19    8.02
   1   9  -8  199.37    6.83
   1  -9   7    7.03    1.44
   1   9  -7    6.24    1.41
   1   9  -7    7.83    1.36
   1  -9   6  190.90    7.01
   1   9  -6  180.50    6.09
   1   9  -5    6.10    1.13
   1  -9   5    5.13    1.22
   1  -9   4  535.94   13.19
   1  -9   3  339.56    9.83
   1  -9   2  298.73    9.05
   1  -9   1   16.81    1.42
   1  -9   1   11.13    1.68
   1  -9   0   11.16    1.15
   1  -9   0   10.27    1.66
   1  -9  -1   11.72    1.19
   1  -9  -1   11.73    1.75
   1  -9  -2  296.63    8.99
   1  -9  -3  334.12    9.88
  -1   9  -3  356.01    7.58
  -1   9  -4  540.05   10.71
   1  -9  -4  521.78   13.14
   1  -9  -5    8.74    1.54
  -1   9  -5    8.63    1.19
  -1   9  -6  197.51    5.95
   1  -9  -6  200.40    7.31
  -1   9  -7   10.13    1.44
   1  -9  -7    7.36    1.40
   1  -9  -7    7.08    1.97
  -1   9  -7    9.02    1.86
  -1   9  -8  214.89    6.82
  -1   9  -8  208.20    8.35
   1  -9  -8  209.19    9.22
  -1   9  -9   14.47    2.35
  -1   9  -9   14.01    1.80
  -1   9 -10   16.91    2.48
  -1   9 -10   17.38    2.09
  -1   9 -11  102.77    4.98
   1  -9 -11  104.74    4.99
  -1   9 -11   92.70    5.49
  -1   9 -12   43.36    3.70
   1  -9 -12   42.03    3.16
  -1   9 -13   95.05    5.31
   1  -9 -13   91.11    4.67
   1  -9 -14  101.42    4.88
  -1   9 -14   98.26    5.09
   1  -9 -15   46.54    3.17
   1  -9 -16   56.60    3.27
  -1 -10 -18  121.55    3.75
   1  10 -17   79.84    3.38
  -1 -10 -17   75.61    3.33
  -1 -10 -16   13.91    1.62
   1  10 -16   13.47    1.68
   1  10 -15    2.72    1.20
  -1 -10 -15    4.34    1.22
  -1 -10 -14  151.97    6.11
   1  10 -14  159.85    6.88
  -1 -10 -13  331.71    9.82
   1  10 -13  328.37   10.89
   1  10 -12  148.86    7.18
  -1 -10 -12  142.75    6.14
   1  10 -11   91.29    5.62
  -1 -10 -11   87.20    4.71
  -1 -10 -10  118.67    5.45
   1  10 -10  106.03    6.17
   1  10 -10  111.19    5.33
   1  10  -9   32.00    2.81
  -1 -10  -9   32.16    2.82
   1  10  -9   32.68    3.43
   1  10  -8  140.43    5.78
   1  10  -8  139.49    6.90
   1  10  -7  273.97    9.80
   1  10  -7  266.37    8.14
   1  10  -6  280.56    8.20
  -1 -10  -6  298.16   10.36
   1 -10   6  290.49    9.39
   1  10  -6  288.64    9.93
   1 -10   5   14.78    2.07
   1  10  -5   11.62    1.55
   1  10  -5   13.80    2.11
   1 -10   4  102.97    5.34
   1  10  -4   93.39    4.11
   1 -10   3  372.70   11.10
   1 -10   2  444.32   12.58
   1 -10   2  480.53   10.24
   1 -10   1  110.88    5.57
   1 -10   1  118.95    4.16
   1 -10   0    0.34    0.74
   1 -10  -1  106.81    5.46
   1 -10  -2  448.35   12.42
   1 -10  -3  368.74   11.05
   1 -10  -4   94.77    5.19
  -1  10  -5   15.93    2.32
   1 -10  -5   16.91    2.68
   1 -10  -5   13.34    2.04
   1 -10  -6  292.00   11.13
   1 -10  -6  285.67    9.54
  -1  10  -6  279.21   10.02
  -1  10  -6  295.60    7.80
   1 -10  -7  281.98    9.29
  -1  10  -7  286.09    7.95
   1 -10  -7  284.75   11.17
  -1  10  -7  285.41   10.29
   1 -10  -8  144.29    7.85
  -1  10  -8  128.71    6.79
  -1  10  -8  153.13    5.67
  -1  10  -9   31.53    3.42
  -1  10  -9   30.81    2.62
  -1  10 -10  111.49    6.21
  -1  10 -10  105.61    5.03
  -1  10 -11   91.63    5.61
  -1  10 -12  149.15    7.04
  -1  10 -13  332.37   10.54
  -1  10 -14  165.60    6.57
   1 -10 -14  154.83    5.77
  -1  10 -15    1.56    0.88
   1 -10 -15    3.47    0.97
   1  11 -17   18.22    1.42
  -1 -11 -17   14.17    1.23
  -1 -11 -16   84.30    3.46
   1  11 -16   85.46    3.79
  -1 -11 -15   39.52    2.58
   1  11 -15   45.63    3.14
   1  11 -14   68.03    4.25
  -1 -11 -14   72.59    3.80
   1  11 -13  161.12    7.12
  -1 -11 -13  158.73    6.07
  -1 -11 -12  455.16   11.61
   1  11 -12  428.52   13.07
   1  11 -11  359.72   11.90
  -1 -11 -11  350.97   10.01
   1  11 -10   34.97    3.55
  -1 -11 -10   43.95    3.19
   1  11  -9  179.15    8.12
   1  11  -8   91.66    5.67
   1  11  -8   88.56    4.60
   1  11  -7   67.11    3.88
   1  11  -7   64.26    4.67
   1  11  -6  160.14    6.01
   1 -11   6  164.37    7.12
   1  11  -6  151.80    7.21
   1  11  -5  117.60    6.13
   1  11  -5  113.02    4.81
   1 -11   5  107.19    5.82
   1 -11   4  524.82   14.24
   1 -11   4  517.87   14.08
   1  11  -4  504.61   11.66
   1  11  -4  521.47   14.13
   1 -11   3  122.27    6.36
   1 -11   3  132.79    6.55
   1 -11   3  144.06    5.09
   1  11  -3  137.58    6.48
   1 -11   2  195.73    8.09
   1 -11   2  189.38    8.05
   1  11  -2  190.57    7.62
   1 -11   1   66.88    4.63
   1 -11   1   68.20    4.84
   1 -11   0  405.26   12.23
   1 -11   0  385.45   12.33
   1 -11  -1   63.24    4.44
   1 -11  -1   69.23    4.90
   1 -11  -2  197.84    8.11
   1 -11  -2  185.55    8.35
   1 -11  -3  135.93    6.65
   1 -11  -3  133.91    7.11
   1 -11  -4  512.48   14.20
  -1  11  -4  498.75   14.17
   1 -11  -4  506.02   15.27
   1 -11  -5  111.53    6.74
   1 -11  -5  112.54    6.00
  -1  11  -5  110.98    6.17
   1 -11  -6  157.09    7.14
   1 -11  -6  167.35    8.48
  -1  11  -6  164.55    7.71
  -1  11  -7   67.29    4.90
   1 -11  -7   72.09    5.58
   1 -11  -8   88.35    6.22
  -1  11  -8   90.67    5.76
  -1  11  -9  175.94    8.12
  -1  11 -10   37.91    3.76
  -1  11 -11  348.79   11.58
  -1  11 -12  434.81   12.77
  -1  11 -13  154.28    6.69
  -1  11 -14   70.72    4.05
  -1  11 -15   42.17    2.73
   1  12 -16    4.29    0.86
   1  12 -15   51.44    3.06
   1  12 -14   77.60    4.26
   1  12 -13  153.63    6.60
   1  12 -12   62.27    4.40
   1  12 -11  612.21   16.21
   1  12 -10  191.62    8.34
   1  12  -9   27.51    3.20
   1  12  -8   56.04    4.50
   1  12  -7   47.18    4.07
   1  12  -6  119.24    6.45
   1 -12   6  111.32    6.17
   1  12  -5   66.35    4.69
   1 -12   5   57.59    4.47
   1 -12   5   56.98    4.36
   1 -12   4  484.15   14.20
   1 -12   4  519.80   14.73
   1  12  -4  508.76   14.30
   1 -12   3  487.72   14.34
   1  12  -3  497.58   14.07
   1 -12   3  500.18   14.58
   1 -12   2  432.90   13.47
   1  12  -2  434.74   12.81
   1 -12   2  444.88   13.51
   1  12  -1   18.72    2.52
   1 -12   1   19.18    2.69
   1 -12   1   21.80    2.97
   1 -12   0   41.18    3.88
   1 -12   0   35.86    3.69
   1  12   0   40.84    3.51
   1  12   1   24.07    2.72
   1 -12  -1   20.55    2.80
   1 -12  -1   25.26    3.24
   1 -12  -2  447.32   13.54
   1 -12  -2  424.36   13.82
   1 -12  -3  471.53   14.10
   1 -12  -3  478.85   14.97
  -1  12  -3  477.71   13.90
  -1  12  -4  489.41   14.34
   1 -12  -4  484.40   14.35
   1 -12  -4  511.01   15.72
   1 -12  -5   58.24    4.44
   1 -12  -5   59.41    5.10
  -1  12  -5   64.88    4.80
   1 -12  -6  113.13    7.05
  -1  12  -6  118.40    6.58
  -1  12  -7   47.12    4.18
   1 -12  -7   45.60    4.50
  -1  12  -8   58.22    4.70
  -1  12  -9   27.03    3.25
  -1  12 -10  188.22    8.30
  -1  12 -11  624.52   16.25
  -1  12 -12   59.28    4.19
  -1  12 -13  153.53    6.33
  -1  12 -14   76.81    3.92
  -1  12 -15   50.81    2.69
   1  13 -15   42.53    2.45
   1  13 -14   51.64    3.14
   1  13 -13   30.08    2.69
   1  13 -12  159.68    6.70
   1  13 -11   45.79    3.76
   1 -13  11   44.48    3.43
   1 -13  10    1.27    1.29
   1  13 -10    2.24    1.23
   1 -13   9   14.47    2.26
   1  13  -9   13.60    2.32
   1 -13   8  273.88    9.82
   1  13  -8  258.30    9.85
   1 -13   7  275.20   10.06
   1  13  -7  262.56    9.96
   1 -13   6   38.00    3.72
   1  13  -6   32.34    3.41
   1  13  -5   28.07    3.20
   1 -13   5   23.31    3.03
   1  13  -4  416.09   12.90
   1 -13   4  414.40   13.31
   1  13  -3  216.07    8.72
   1 -13   3  205.90    9.02
   1  13  -2  176.27    7.74
   1 -13   2  176.73    8.31
   1 -13   1  121.92    6.79
   1  13  -1  116.04    6.11
   1 -13   1  111.66    6.66
   1 -13   0  422.86   13.84
   1 -13   0  411.45   13.48
   1  13   0  450.81   12.78
   1  13   1  127.29    6.11
   1 -13  -1  116.67    6.65
   1 -13  -1  110.44    6.73
  -1  13  -2  172.04    7.88
   1 -13  -2  174.27    8.59
   1 -13  -2  170.42    8.15
   1 -13  -3  214.66    9.67
  -1  13  -3  186.95    8.42
   1 -13  -4  449.16   14.70
  -1  13  -4  402.28   13.08
   1 -13  -5   18.79    3.13
  -1  13  -5   23.58    3.00
   1 -13  -6   27.91    3.65
  -1  13  -6   30.40    3.42
   1 -13  -7  263.65   11.02
  -1  13  -7  261.35   10.13
  -1  13  -8  251.60    9.83
  -1  13  -9   13.31    2.30
  -1  13 -10    2.24    1.18
  -1  13 -11   37.83    3.40
  -1  13 -12  156.27    6.53
  -1  13 -13   25.70    2.38
  -1  13 -14   51.07    2.88
   1  14 -14   16.85    1.59
   1  14 -13   47.85    2.97
   1  14 -12  192.72    6.82
   1  14 -11   13.52    2.00
   1  14 -10   11.35    1.97
   1 -14   9   25.90    2.76
   1  14  -9   23.25    2.76
   1 -14   8   47.49    3.83
   1  14  -8   43.18    3.77
   1 -14   7   77.95    5.04
   1  14  -7   79.72    5.15
   1  14  -6   25.81    3.04
   1 -14   6   24.66    3.00
   1  14  -5   51.16    4.25
   1 -14   5   51.15    4.32
   1  14  -4  154.52    7.37
   1 -14   4  157.98    7.73
   1 -14   3  335.61   11.79
   1  14  -3  316.12   10.93
   1  14  -2  275.96    9.92
   1 -14   2  274.67   10.69
   1 -14   1  121.72    6.97
   1  14  -1  129.18    6.42
   1 -14   0    7.40    1.92
   1  14   0    7.41    1.75
   1  14   1  126.49    6.10
  -1  14  -1  128.97    6.83
   1 -14  -1  123.49    7.15
   1 -14  -2  288.03   11.33
  -1  14  -2  275.03   10.37
  -1  14  -3  311.75   11.20
   1 -14  -3  327.84   12.26
   1 -14  -4  162.78    8.45
  -1  14  -4  160.33    7.77
   1 -14  -5   50.82    4.73
  -1  14  -5   51.13    4.34
  -1  14  -6   22.88    3.02
   1 -14  -6   22.32    3.22
  -1  14  -7   78.96    5.23
  -1  14  -8   42.76    3.86
  -1  14  -9   23.06    2.83
  -1  14 -10   12.08    2.02
  -1  14 -11   10.86    1.81
  -1  14 -12  193.88    6.75
  -1  14 -13   45.58    2.76
  -1  14 -14   16.14    1.39
   1  15 -13    4.88    0.93
   1  15 -12   85.51    3.86
   1  15 -11   10.47    1.59
   1  15 -10   25.16    2.48
   1  15  -9   32.26    2.96
   1  15  -8   49.28    3.73
   1  15  -7    3.23    1.30
   1  15  -6   71.87    4.72
   1 -15   6   78.04    4.89
   1  15  -5  127.49    6.38
   1 -15   5  119.91    6.29
   1 -15   4  474.54   13.85
   1  15  -4  445.65   13.09
   1 -15   3  200.84    8.63
   1  15  -3  190.89    7.97
   1  15  -2  107.57    5.77
   1 -15   2  120.93    6.70
   1 -15   1   40.70    3.95
  -1  15   1   35.74    3.46
   1  15  -1   36.33    3.24
  -1  15   0   38.35    3.63
   1  15   0   44.39    3.49
   1 -15   0   41.87    4.05
  -1  15  -1   37.10    3.63
   1 -15  -1   32.71    3.64
   1 -15  -2  104.39    6.50
  -1  15  -2  100.27    5.91
  -1  15  -3  185.53    8.19
   1 -15  -3  186.02    8.83
   1 -15  -4  459.07   14.55
  -1  15  -4  456.80   13.59
  -1  15  -5  119.85    6.41
   1 -15  -5  120.13    6.95
  -1  15  -6   72.49    4.87
  -1  15  -7    6.29    1.80
  -1  15  -8   45.80    3.66
  -1  15  -9   35.23    3.15
  -1  15 -10   23.46    2.41
  -1  15 -11   13.30    1.75
  -1  15 -12   89.08    3.85
  -1  15 -13    3.59    0.75
   1  16 -12   69.57    2.84
   1  16 -11  154.72    5.05
   1  16 -10   45.95    2.87
   1  16  -9   59.52    3.50
   1  16  -8    4.13    1.26
   1  16  -7    0.30    0.90
   1  16  -6   28.98    2.81
   1  16  -5   16.64    2.16
  -1  16   5   20.33    2.09
   1 -16   4   29.28    3.00
   1  16  -4   24.04    2.62
  -1  16   4   23.46    2.37
   1  16  -3   71.72    4.40
  -1  16   3   66.99    4.12
   1 -16   2   84.33    5.27
   1  16  -2   72.21    4.35
  -1  16   2   69.61    4.34
   1 -16   1  262.53    9.78
   1  16  -1  266.66    8.61
  -1  16   1  253.47    8.98
   1  16   0   22.94    2.34
   1 -16   0   27.67    3.22
  -1  16   0   20.24    2.59
   1 -16  -1  271.48   10.11
  -1  16  -1  248.04    9.13
  -1  16  -2   77.17    4.89
   1 -16  -2   83.50    5.43
   1 -16  -3   83.20    5.42
  -1  16  -3   75.37    4.84
   1 -16  -4   27.20    3.07
  -1  16  -4   25.37    2.85
  -1  16  -5   17.22    2.35
  -1  16  -6   27.91    2.81
  -1  16  -7    1.31    1.11
  -1  16  -8    2.87    1.12
  -1  16  -9   58.30    3.53
  -1  16 -10   42.11    2.78
  -1  16 -11  157.09    5.06
   1  17 -10   26.45    1.76
   1  17  -9    0.49    0.68
   1  17  -8   71.87    3.50
   1  17  -7   17.00    1.84
   1  17  -6   25.46    2.25
   1  17  -5   11.33    1.63
  -1  17   4  147.89    5.30
   1  17  -4  146.34    5.70
  -1  17   3    3.33    1.12
   1  17  -3    1.16    0.84
   1  17  -2   47.85    3.09
  -1  17   2   48.79    3.21
   1  17  -1   83.13    3.99
   1 -17   1   96.19    5.04
  -1  17   1   85.44    4.47
   1 -17   0   72.90    4.45
  -1  17   0   68.32    4.06
  -1  17  -1   97.42    5.02
   1 -17  -1  102.83    5.32
  -1  17  -2   50.95    3.62
   1 -17  -2   54.46    3.86
  -1  17  -3    2.05    1.20
  -1  17  -4  151.21    6.25
  -1  17  -5   14.38    1.92
  -1  17  -6   21.39    2.19
  -1  17  -7   17.53    1.95
  -1  17  -8   72.74    3.62
  -1  17  -9    0.92    0.69
  -1  17 -10   27.36    1.80
   1  18  -7   58.93    2.62
   1  18  -6   32.02    2.03
   1  18  -5    9.01    1.21
   1  18  -4   15.62    1.54
  -1  18   3  119.09    4.18
   1  18  -3  124.89    4.30
  -1  18   2   22.90    1.91
   1  18  -2   21.86    1.74
  -1  18   1    7.18    1.22
  -1  18   0    8.35    1.36
  -1  18  -1   11.20    1.52
  -1  18  -2   28.33    2.34
  -1  18  -3  130.55    5.10
  -1  18  -4   13.81    1.69
  -1  18  -5   10.00    1.42
  -1  18  -6   30.39    2.19
  -1  18  -7   61.37    2.92
   2   0   0 5453.94   78.12
   2   0  -1 3922.97   56.36
   2   0   1 3851.80   55.91
   2   0   2  358.72    6.26
   2   0  -2  345.89    6.90
  -2   0  -3  694.17   11.52
   2   0  -3  683.97   12.17
  -2   0  -4  144.38    3.69
   2   0  -4  143.26    4.21
   2   0  -5   33.73    2.03
  -2   0  -5   34.45    1.72
  -2   0  -6  223.13    5.50
  -2   0  -6  215.88    5.32
   2   0  -6  230.56    6.24
  -2   0  -7  775.09   14.10
   2   0  -7  763.09   13.50
  -2   0  -7  759.33   13.83
   2   0  -7  778.63   15.19
   2   0  -7  787.33   12.40
   2   0  -8 1685.68   28.45
  -2   0  -8 1668.25   26.93
  -2   0  -8 1638.81   26.68
   2   0  -8 1609.78   26.13
  -2   0  -9   78.04    3.36
   2   0  -9   82.31    3.17
  -2   0 -10   14.43    1.59
   2   0 -10   15.45    1.43
  -2   0 -11  245.76    7.26
   2   0 -11  256.75    6.72
   2   0 -12  390.97   11.16
  -2   0 -12  365.61   10.24
   2   0 -12  383.32   10.54
   2   0 -12  373.01   10.05
  -2   0 -12  377.91   11.75
  -2   0 -12  380.38    9.87
  -2   0 -13  129.08    6.69
   2   0 -13  121.87    5.93
  -2   0 -13  111.83    5.11
   2   0 -13  124.53    5.40
   2   0 -13  120.11    5.68
  -2   0 -13  108.73    5.33
  -2   0 -14  108.05    6.14
   2   0 -14  108.84    5.55
  -2   0 -14  105.30    5.11
   2   0 -14   99.22    5.47
  -2   0 -14  108.96    5.37
   2   0 -15  477.39   13.52
  -2   0 -15  503.52   13.13
  -2   0 -15  502.80   14.74
  -2   0 -16 1410.77   27.33
  -2   0 -16 1463.73   29.83
   2   0 -16 1441.02   28.33
  -2   0 -17   20.34    2.40
  -2   0 -17   15.30    2.53
   2   0 -17   15.99    2.26
  -2   0 -18    9.19    1.97
   2   0 -18    9.39    1.87
  -2   0 -18   10.49    1.61
   2   0 -19   22.81    2.31
  -2   0 -19   25.33    2.62
  -2   0 -19   26.34    2.18
  -2   0 -20   81.79    4.13
   2   0 -20   85.44    3.78
  -2   0 -21   69.48    3.18
   2   0 -21   66.74    2.69
  -2  -1 -21    5.52    0.98
   2   1 -21    5.68    0.90
   2   1 -20  156.76    5.41
  -2  -1 -20  142.50    5.49
  -2  -1 -19   19.07    2.00
   2   1 -19   19.89    2.19
  -2  -1 -19   16.78    2.16
   2   1 -18   51.58    3.71
  -2  -1 -18   44.13    3.65
  -2  -1 -18   48.48    3.38
  -2  -1 -17   60.47    4.03
   2   1 -17   54.75    4.05
  -2  -1 -17   53.78    4.30
  -2  -1 -16  293.47    9.70
  -2  -1 -16  282.26   10.49
   2   1 -16  294.17   10.06
  -2  -1 -15  280.55    9.43
  -2  -1 -15  272.17   10.24
   2   1 -15  283.24    9.89
   2   1 -14   81.19    4.45
  -2  -1 -14   84.00    5.42
  -2  -1 -14   91.84    5.03
   2   1 -14   84.76    5.14
  -2  -1 -14   87.50    4.61
   2   1 -13  122.58    4.93
   2   1 -13  119.92    5.96
  -2  -1 -13  124.46    5.32
  -2  -1 -13  122.10    5.71
   2   1 -13  113.19    5.53
  -2  -1 -13  114.36    6.24
   2   1 -13  116.92    5.31
  -2  -1 -12   99.16    5.52
   2   1 -12   95.13    5.08
   2   1 -12   97.60    4.78
  -2  -1 -12   98.31    4.47
   2   1 -12   91.63    4.59
   2   1 -12   87.90    3.93
  -2  -1 -12   92.31    4.72
  -2  -1 -11  178.62    5.92
   2   1 -11  169.13    5.53
   2   1 -10  208.28    5.95
  -2  -1 -10  203.35    6.11
   2   1  -9  281.83    7.04
  -2  -1  -9  281.01    7.50
  -2  -1  -9  297.68    7.32
  -2  -1  -8  504.48   10.87
  -2  -1  -8  519.35   10.46
   2   1  -8  516.86   10.36
   2  -1   7 2064.30   30.23
   2   1  -7 1989.57   33.26
  -2  -1  -7 2016.01   31.79
  -2  -1  -7 2023.21   32.37
  -2  -1  -6  386.20    7.93
   2   1  -6  394.05    9.00
   2  -1   6  391.03    7.03
  -2  -1  -6  383.81    8.28
   2  -1   5  123.82    3.10
   2   1  -5  130.53    4.25
  -2  -1  -5  128.77    3.61
  -2  -1  -4 1087.32   17.40
   2   1  -4 1074.13   18.31
   2   1  -3 3036.54   45.40
   2   1  -2  842.56   14.03
   2  -1   1 4676.95   67.58
   2   1  -1 4730.49   67.85
   2   1   0  343.08    6.22
   2  -1   0  346.80    6.46
   2   1   1 4734.78   67.47
   2  -1  -1 4689.13   68.20
   2   1   2  862.73   13.29
   2  -1  -2  865.26   14.34
  -2   1  -2  870.79   13.77
  -2   1  -3 3044.46   44.23
   2  -1  -3 2978.93   44.98
  -2   1  -4 1106.76   17.78
   2  -1  -4 1131.43   17.41
   2  -1  -4 1086.16   18.57
  -2   1  -5  132.08    3.63
   2  -1  -5  127.28    3.17
   2  -1  -5  123.78    4.11
   2  -1  -6  388.74    8.89
  -2   1  -6  382.29    7.80
   2  -1  -6  402.59    7.18
  -2   1  -6  385.40    7.98
   2  -1  -7 2027.14   29.81
  -2   1  -7 2031.94   31.36
   2  -1  -7 1988.52   32.76
   2  -1  -7 1942.72   30.42
  -2   1  -7 2001.06   31.13
  -2   1  -8  528.10   10.43
  -2   1  -8  538.46   10.79
   2  -1  -8  535.21   11.98
   2  -1  -8  534.00    9.96
   2  -1  -9  294.63    8.47
   2  -1  -9  299.67    6.71
  -2   1  -9  294.85    7.41
  -2   1 -10  205.36    6.19
   2  -1 -10  203.35    5.39
  -2   1 -11  179.45    6.02
   2  -1 -12   91.67    4.66
   2  -1 -12   90.33    4.88
  -2   1 -12   84.10    5.17
  -2   1 -12   84.71    4.20
   2  -1 -13  114.81    5.74
   2  -1 -13  124.39    5.72
  -2   1 -13  125.57    6.60
  -2   1 -13  118.12    5.38
  -2   1 -13  118.05    5.26
  -2   1 -14   92.05    5.66
   2  -1 -14   82.88    4.88
  -2   1 -14   85.51    4.60
   2  -1 -14   81.87    4.78
  -2   1 -14   82.23    4.57
   2  -1 -15  291.48    9.68
   2  -1 -15  291.27    9.76
  -2   1 -15  283.02    9.13
  -2   1 -15  291.45   10.69
   2  -1 -16  304.08    9.88
  -2   1 -16  280.79    8.95
  -2   1 -16  281.38   10.52
   2  -1 -17   61.63    4.13
  -2   1 -17   54.39    4.37
  -2   1 -17   60.41    3.73
   2  -1 -18   50.43    3.53
  -2   1 -18   42.66    3.72
  -2   1 -18   44.21    2.95
   2  -1 -19   21.35    2.12
  -2   1 -19   22.55    2.52
   2  -1 -20  144.47    4.87
  -2   1 -20  142.39    5.60
  -2   1 -21    7.09    1.15
   2   2 -21   90.30    3.33
   2   2 -20   29.66    2.32
  -2  -2 -20   25.09    1.97
  -2  -2 -20   26.11    2.19
   2   2 -19   29.48    2.61
  -2  -2 -19   32.89    2.58
  -2  -2 -19   34.71    2.86
  -2  -2 -18  104.40    5.48
   2   2 -18  110.58    5.48
  -2  -2 -18  106.12    5.14
  -2  -2 -17   22.15    2.59
  -2  -2 -17   19.44    2.61
   2   2 -17   21.13    2.69
   2   2 -16  318.58   10.63
  -2  -2 -16  311.63   10.86
  -2  -2 -16  321.29   10.39
  -2  -2 -15  361.11   11.17
   2   2 -15  373.65   11.70
   2   2 -15  354.51   10.31
  -2  -2 -15  373.02   12.08
   2   2 -14   92.78    5.47
   2   2 -14   97.34    4.71
  -2  -2 -14   98.20    5.36
   2   2 -14  100.04    5.02
  -2  -2 -14  100.03    5.79
  -2  -2 -13    4.38    1.43
   2   2 -13    2.25    1.12
   2   2 -13    2.22    1.27
  -2  -2 -13    3.47    1.57
   2   2 -13    1.91    0.84
  -2  -2 -12   50.61    3.94
   2   2 -12   55.53    3.89
  -2  -2 -12   53.60    3.26
   2   2 -12   55.39    3.61
   2   2 -12   48.74    3.04
  -2  -2 -12   56.75    3.80
   2   2 -11  134.68    5.01
  -2  -2 -11  133.68    5.05
   2   2 -10   79.26    3.59
  -2  -2 -10   80.12    3.64
  -2  -2  -9   40.25    2.63
   2   2  -9   42.99    2.50
  -2  -2  -9   41.47    2.42
   2   2  -8 1187.01   20.56
  -2  -2  -8 1172.22   20.33
  -2  -2  -8 1229.63   21.37
  -2  -2  -7  174.18    4.88
  -2  -2  -7  180.08    5.39
   2   2  -6    2.77    0.82
  -2  -2  -6    2.79    0.72
  -2  -2  -6    1.92    0.63
   2   2  -5  416.11    9.01
   2  -2   5  405.77    7.56
   2   2  -4  733.54   13.21
   2  -2   4  709.32   11.96
   2   2  -3 1523.66   24.11
   2  -2   3 1509.57   23.20
   2   2  -2  534.21    9.64
   2  -2   2  525.58    9.28
   2   2  -1 2637.17   38.87
   2  -2   1 2618.72   38.73
   2  -2   0 2094.88   31.31
   2   2   0 2087.69   30.88
   2  -2  -1 2608.97   39.48
  -2   2  -1 2706.92   38.76
   2   2   1 2647.15   38.51
   2  -2  -2  535.58    9.69
  -2   2  -2  535.06    9.02
   2  -2  -2  530.43    9.31
   2   2   2  527.81    8.43
   2   2   3 1535.42   22.49
   2  -2  -3 1510.99   24.25
   2  -2  -3 1537.02   23.60
  -2   2  -3 1559.95   23.52
   2  -2  -4  717.66   13.27
   2  -2  -4  737.92   12.40
  -2   2  -4  739.54   12.52
   2   2   4  749.64   11.38
   2  -2  -5  413.51    8.86
  -2   2  -5  405.56    7.99
   2  -2  -5  418.30    7.72
  -2   2  -5  404.01    7.57
  -2   2  -6    1.15    0.54
   2  -2  -6    2.24    0.76
   2  -2  -6    3.28    0.47
  -2   2  -6    2.30    0.55
   2  -2  -7  172.06    3.97
  -2   2  -7  172.49    4.37
  -2   2  -7  172.97    4.81
   2  -2  -7  170.12    5.55
   2  -2  -8 1205.00   19.21
  -2   2  -8 1195.07   20.68
  -2   2  -9   43.68    2.54
   2  -2  -9   46.13    3.03
  -2   2 -10   78.77    3.65
  -2   2 -11  133.53    5.16
   2  -2 -12   54.89    3.56
   2  -2 -12   58.02    3.85
  -2   2 -12   52.34    3.30
  -2   2 -12   48.64    3.98
   2  -2 -13    3.37    1.23
  -2   2 -13    3.09    1.17
   2  -2 -13    3.83    1.39
  -2   2 -13    3.37    1.45
  -2   2 -14  102.25    5.03
   2  -2 -14   99.35    5.29
  -2   2 -14   96.56    5.78
   2  -2 -14   97.70    5.25
   2  -2 -15  363.20   11.00
  -2   2 -15  358.14   12.08
   2  -2 -15  378.28   11.16
  -2   2 -16  328.61   11.41
   2  -2 -16  324.67   10.17
   2  -2 -17   19.43    2.33
  -2   2 -17   18.83    2.68
   2  -2 -18  113.73    5.15
  -2   2 -18  106.85    5.77
   2  -2 -19   34.17    2.52
  -2   2 -19   37.00    3.11
  -2   2 -20   24.53    2.28
   2  -2 -20   25.38    1.81
  -2   2 -21   84.95    3.49
   2   3 -21    6.12    0.93
  -2  -3 -20   23.16    1.93
  -2  -3 -20   22.95    1.87
   2   3 -20   21.89    1.98
   2   3 -19   54.65    3.49
  -2  -3 -19   60.11    3.56
  -2  -3 -19   57.50    3.42
  -2  -3 -18   24.61    2.54
  -2  -3 -18   27.15    2.67
   2   3 -18   24.08    2.58
  -2  -3 -17    9.34    1.86
   2   3 -17   10.97    2.04
  -2  -3 -17    9.44    1.77
  -2  -3 -16   93.86    5.49
   2   3 -16   89.59    4.68
  -2  -3 -16   91.70    5.29
   2   3 -16   90.51    5.43
  -2  -3 -15  652.61   16.90
  -2  -3 -15  669.57   16.58
   2   3 -15  662.99   15.55
   2   3 -15  686.91   17.16
   2   3 -14  495.34   13.93
  -2  -3 -14  481.18   13.89
  -2  -3 -14  490.99   13.48
   2   3 -14  487.09   12.74
   2   3 -14  485.29   12.28
   2   3 -13   65.57    4.07
   2   3 -13   69.95    4.62
   2   3 -13   63.49    3.75
  -2  -3 -13   63.16    4.29
  -2  -3 -12   38.58    3.24
   2   3 -12   37.30    3.29
   2   3 -12   43.59    3.30
  -2  -3 -12   43.90    3.62
   2   3 -12   40.11    2.88
   2   3 -11   26.83    2.26
   2   3 -10   30.59    2.33
   2   3  -9  614.60   12.72
  -2  -3  -9  586.84   13.00
  -2  -3  -8 1002.08   18.83
  -2  -3  -7 1785.55   29.52
  -2  -3  -6  770.56   14.48
  -2  -3  -5 1843.92   29.42
   2   3  -4   90.07    3.32
   2  -3   4   85.52    2.76
   2   3  -3  449.67    8.94
   2  -3   3  452.43    8.45
   2   3  -2 1754.69   27.60
   2  -3   2 1825.60   27.54
   2   3  -1 2503.33   36.86
   2  -3   1 2439.08   37.07
   2  -3   1 2488.25   36.90
   2  -3   0  333.63    6.51
   2   3   0  323.13    6.04
  -2   3  -1 2477.18   36.13
   2   3   1 2501.41   35.93
   2  -3  -1 2419.07   37.09
   2   3   2 1794.82   26.07
   2  -3  -2 1806.30   27.91
   2  -3  -2 1833.62   27.70
  -2   3  -2 1790.68   26.96
   2  -3  -3  455.36    8.61
   2  -3  -3  432.50    8.18
  -2   3  -3  451.64    7.89
   2  -3  -4   79.56    1.63
   2  -3  -4   89.63    3.18
   2   3   4   78.68    1.58
   2  -3  -4   89.94    2.83
  -2   3  -4   92.71    2.81
  -2   3  -5 1656.25   27.00
  -2   3  -5 1823.55   26.10
   2  -3  -5 1797.78   28.19
   2  -3  -5 1716.24   25.20
  -2   3  -6  741.22   12.26
   2  -3  -6  755.11   14.42
  -2   3  -6  762.36   13.42
  -2   3  -7 1760.66   28.18
   2  -3  -7 1750.61   29.36
  -2   3  -8 1023.38   18.23
   2  -3  -8 1034.99   19.48
  -2   3  -9  619.78   12.63
   2  -3  -9  607.66   13.64
  -2   3 -10   28.36    2.21
   2  -3 -10   28.17    2.50
  -2   3 -11   28.93    2.40
   2  -3 -12   41.35    3.23
  -2   3 -12   37.67    2.82
  -2   3 -12   41.51    3.67
   2  -3 -12   39.20    3.07
   2  -3 -13   68.85    4.29
  -2   3 -13   63.79    4.51
   2  -3 -13   65.05    4.12
  -2   3 -13   71.78    4.08
   2  -3 -14  497.10   13.02
  -2   3 -14  476.19   14.02
  -2   3 -14  483.03   12.63
   2  -3 -14  485.88   13.01
   2  -3 -15  698.25   16.20
  -2   3 -15  672.33   17.51
   2  -3 -15  666.05   16.13
  -2   3 -16   91.92    5.63
   2  -3 -16  100.89    5.13
   2  -3 -16   89.71    5.08
   2  -3 -17    9.73    1.68
  -2   3 -17   10.42    2.05
   2  -3 -18   26.99    2.36
  -2   3 -18   29.18    3.02
   2  -3 -19   60.22    3.04
  -2   3 -19   52.64    3.64
  -2   3 -20   24.33    2.20
  -2   3 -21    3.99    0.87
  -2  -4 -20    2.65    0.84
   2   4 -20    4.42    1.02
  -2  -4 -20    4.06    0.94
   2   4 -19   53.73    3.33
  -2  -4 -19   58.21    3.27
  -2  -4 -19   51.41    3.22
  -2  -4 -18   29.08    2.60
   2   4 -18   29.94    2.77
  -2  -4 -18   33.31    2.88
   2   4 -17   98.39    5.36
  -2  -4 -17   99.28    5.22
   2   4 -17  102.45    4.79
  -2  -4 -17   98.55    5.28
  -2  -4 -16   98.93    5.50
   2   4 -16   90.61    4.78
  -2  -4 -16   99.71    5.47
   2   4 -16  100.85    5.66
  -2  -4 -15  148.63    6.86
   2   4 -15  151.44    7.13
   2   4 -15  148.52    6.35
  -2  -4 -15  142.67    6.74
  -2  -4 -14  475.89   13.59
   2   4 -14  498.54   14.05
   2   4 -14  494.56   13.00
  -2  -4 -14  507.07   13.82
  -2  -4 -13  131.80    6.28
   2   4 -13  127.06    5.92
   2   4 -13  126.96    5.52
   2   4 -13  119.90    6.18
  -2  -4 -12   50.77    3.91
   2   4 -12   52.76    3.92
  -2  -4 -12   53.13    3.87
   2   4 -12   51.52    3.72
   2   4 -12   51.13    3.35
   2   4 -11   21.30    2.08
   2   4 -11   20.92    2.41
  -2  -4 -11   22.18    2.43
   2   4 -11   20.16    2.30
   2   4 -10   56.33    3.29
  -2  -4  -9  137.50    5.45
   2   4  -9  152.48    5.42
  -2  -4  -8   81.31    3.90
  -2  -4  -7 1107.75   20.19
  -2  -4  -6  288.87    7.43
  -2  -4  -5  362.37    8.32
   2  -4   0 1219.95   19.64
  -2   4   0 1233.17   18.35
   2  -4  -1 2825.30   42.03
  -2   4  -1 2794.83   40.79
  -2   4  -2  891.21   14.21
   2  -4  -2  884.35   15.18
   2  -4  -3    4.55    0.78
  -2   4  -3    8.97    0.83
  -2   4  -4  245.47    5.47
   2  -4  -4  235.54    5.99
   2  -4  -5  344.93    7.99
  -2   4  -5  346.63    7.30
   2  -4  -6  293.64    7.49
  -2   4  -6  298.60    6.84
   2  -4  -7 1091.05   20.13
  -2   4  -7 1122.76   19.20
   2  -4  -8   84.55    3.98
  -2   4  -8   79.96    3.47
  -2   4  -9  150.93    5.17
   2  -4  -9  151.99    5.73
   2  -4 -10   57.26    3.59
  -2   4 -10   57.64    3.21
  -2   4 -11   24.61    2.81
  -2   4 -11   23.62    2.21
   2  -4 -11   22.25    2.28
  -2   4 -12   50.13    3.36
  -2   4 -12   53.06    3.99
   2  -4 -12   51.03    3.56
  -2   4 -13  121.72    6.28
  -2   4 -13  125.44    5.57
   2  -4 -13  123.44    5.70
   2  -4 -14  503.86   13.15
  -2   4 -14  489.92   14.13
  -2   4 -15  152.63    7.29
   2  -4 -15  146.99    6.48
  -2   4 -16   99.38    5.77
   2  -4 -16  103.81    5.29
  -2   4 -17   96.03    5.43
  -2   4 -18   28.93    2.86
  -2   4 -19   51.47    3.39
  -2   4 -20    2.21    0.89
   2   5 -20   14.75    1.44
  -2  -5 -20   15.11    1.50
  -2  -5 -19   56.21    3.23
   2   5 -19   61.62    3.39
   2   5 -18    3.83    1.24
  -2  -5 -18    4.28    1.06
  -2  -5 -18    4.65    1.31
   2   5 -17   31.14    3.00
  -2  -5 -17   26.52    2.52
   2   5 -17   31.86    2.59
  -2  -5 -17   36.10    3.11
   2   5 -16   70.41    4.61
  -2  -5 -16   63.75    4.11
   2   5 -16   60.79    3.87
  -2  -5 -16   62.17    4.30
   2   5 -15  229.32    8.90
  -2  -5 -15  226.45    8.38
   2   5 -15  231.25    8.17
  -2  -5 -15  228.39    8.68
  -2  -5 -14  152.78    6.93
   2   5 -14  146.75    6.99
  -2  -5 -14  147.97    6.69
   2   5 -14  147.74    6.52
   2   5 -13   34.51    3.15
   2   5 -13   39.92    3.56
   2   5 -13   43.16    3.24
  -2  -5 -13   40.55    3.50
   2   5 -12  203.77    7.23
   2   5 -12  184.83    7.50
  -2  -5 -12  188.12    7.48
   2   5 -12  187.33    7.44
   2   5 -11  111.32    5.52
   2   5 -11  118.30    5.71
   2   5 -11  116.56    5.20
  -2  -5 -11  126.42    5.76
   2   5 -10  131.21    5.37
   2   5  -9  216.64    6.91
  -2  -5  -8  376.90    9.78
  -2  -5  -7  123.21    4.84
  -2  -5  -6   73.33    3.50
  -2  -5  -5    3.81    0.86
  -2  -5  -4  250.83    6.54
   2  -5   0  493.00    9.37
  -2   5   0  487.94    7.90
   2  -5  -1  600.43   11.23
  -2   5  -1  619.98   10.07
  -2   5  -2  364.81    6.82
   2  -5  -2  359.25    7.73
  -2   5  -3   10.99    0.94
   2  -5  -3   11.20    1.17
  -2   5  -4  258.70    5.79
   2  -5  -4  237.47    6.19
   2  -5  -5    4.08    0.88
  -2   5  -5    3.26    0.72
   2  -5  -6   73.54    3.37
  -2   5  -6   75.21    3.08
  -2   5  -7  126.69    4.38
   2  -5  -7  126.89    4.81
  -2   5  -8  389.87    9.19
   2  -5  -8  384.61    9.78
  -2   5  -9  225.93    6.79
   2  -5  -9  225.76    7.26
   2  -5 -10  136.87    5.61
  -2   5 -10  128.24    5.11
   2  -5 -11  118.63    5.29
  -2   5 -11  110.92    4.95
  -2   5 -11  123.36    5.87
   2  -5 -12  195.60    7.19
  -2   5 -12  189.89    7.74
  -2   5 -12  192.70    6.95
   2  -5 -13   40.82    3.28
  -2   5 -13   45.36    3.80
  -2   5 -13   41.85    3.20
  -2   5 -14  138.01    6.76
   2  -5 -14  138.78    6.15
  -2   5 -15  229.02    8.92
   2  -5 -15  235.67    8.28
  -2   5 -16   61.62    4.39
   2  -5 -16   66.90    4.14
  -2   5 -17   26.04    2.75
  -2   5 -18    1.29    0.88
  -2   5 -19   58.17    3.39
  -2   5 -20   17.59    1.62
   2   6 -20   29.02    1.78
  -2  -6 -20   28.06    1.85
   2   6 -19   97.25    4.02
  -2  -6 -19   95.00    4.09
  -2  -6 -18  114.20    5.03
   2   6 -18  117.60    5.06
  -2  -6 -17  119.30    5.58
   2   6 -17  132.72    5.86
   2   6 -17  122.43    5.13
   2   6 -16   27.45    2.82
   2   6 -16   24.08    2.43
  -2  -6 -16   24.32    2.78
   2   6 -15  111.70    5.89
  -2  -6 -15  112.37    5.81
   2   6 -15  102.82    5.32
  -2  -6 -14  219.23    8.37
   2   6 -14  215.54    8.41
   2   6 -14  203.24    7.91
  -2  -6 -13   43.75    3.66
   2   6 -13   41.55    3.53
   2   6 -13   44.72    3.62
  -2  -6 -12  329.76   10.34
   2   6 -12  325.10   10.27
   2   6 -12  332.55    9.93
   2   6 -12  319.72   10.40
   2   6 -11  115.83    5.81
   2   6 -11  110.34    5.47
   2   6 -11  116.42    5.35
  -2  -6 -11  117.14    5.64
   2   6 -10   30.63    2.75
   2   6 -10   32.27    2.72
   2   6 -10   32.58    2.99
  -2  -6 -10   34.33    2.89
   2   6  -9  116.32    5.05
   2   6  -8   80.86    3.96
  -2  -6  -8   82.36    4.20
  -2  -6  -7  137.68    5.38
  -2  -6  -6  174.85    5.94
  -2  -6  -5    0.94    0.71
  -2  -6  -4   51.69    2.79
  -2  -6  -3  607.43   12.12
   2  -6   1 1398.13   22.61
   2  -6   0    1.31    0.55
  -2   6   0    2.17    0.33
   2  -6  -1 1360.75   22.67
  -2   6  -1 1410.91   21.20
   2  -6  -2  417.28    8.91
  -2   6  -2  432.25    7.90
   2  -6  -3  581.96   11.60
  -2   6  -3  600.24   10.68
   2  -6  -4   49.86    2.58
  -2   6  -4   52.94    2.32
  -2   6  -5    1.27    0.61
   2  -6  -5    1.78    0.70
   2  -6  -6  158.93    5.34
  -2   6  -6  168.08    5.02
  -2   6  -7  146.96    4.92
   2  -6  -7  142.71    5.24
  -2   6  -8   84.95    3.84
   2  -6  -8   87.33    4.12
  -2   6  -9  130.98    5.08
  -2   6 -10   34.18    2.64
   2  -6 -11  120.10    5.38
  -2   6 -11  113.98    5.68
  -2   6 -11  124.38    5.33
   2  -6 -12  332.51    9.72
  -2   6 -12  334.58   10.56
  -2   6 -12  328.67    9.67
  -2   6 -13   44.29    3.75
   2  -6 -13   49.09    3.53
   2  -6 -14  201.42    7.52
  -2   6 -14  202.69    8.13
  -2   6 -15  102.27    5.62
   2  -6 -15  106.40    5.28
  -2   6 -16   22.59    2.62
   2  -6 -16   22.86    2.39
  -2   6 -17  121.25    5.60
  -2   6 -18  114.51    4.99
  -2   6 -19   97.77    4.06
  -2  -7 -19   28.64    2.09
   2   7 -19   27.75    1.92
   2   7 -18    4.75    1.07
  -2  -7 -18    6.45    1.36
   2   7 -17   27.11    2.49
   2   7 -17   30.34    2.45
  -2  -7 -17   29.01    2.68
   2   7 -16    5.91    1.48
  -2  -7 -16    6.61    1.57
   2   7 -16    6.78    1.42
   2   7 -15   58.43    4.06
   2   7 -15   57.86    3.96
  -2  -7 -15   57.96    4.06
  -2  -7 -14  176.87    7.30
   2   7 -14  173.54    7.24
   2   7 -14  164.90    7.07
   2   7 -13  485.15   13.27
  -2  -7 -13  516.88   13.71
   2   7 -13  504.41   13.79
  -2  -7 -12   90.01    5.04
   2   7 -12   72.62    4.49
   2   7 -12   87.13    4.81
   2   7 -12   81.24    5.01
  -2  -7 -11  308.12    9.72
   2   7 -11  298.21    9.30
   2   7 -11  303.64    9.40
   2   7 -11  297.02   10.07
   2   7 -10   34.58    3.25
   2   7 -10   31.46    2.78
   2   7 -10   31.21    2.71
  -2  -7 -10   33.54    2.98
   2   7  -9  234.83    8.48
   2   7  -9  246.66    7.91
  -2  -7  -9  246.03    8.05
   2   7  -8  483.74   11.78
  -2  -7  -7  145.49    5.75
   2  -7   7  157.21    5.57
  -2  -7  -6  435.88   10.83
  -2  -7  -5 1279.44   23.15
  -2  -7  -4   19.46    1.82
  -2  -7  -3  231.56    6.53
  -2  -7  -2  449.76    9.80
   2  -7   1 1015.13   17.54
   2  -7   0  116.76    3.87
   2  -7  -1 1007.71   17.55
   2  -7  -2  426.92    9.31
  -2   7  -2  442.92    8.16
   2  -7  -3  213.16    5.88
  -2   7  -3  203.32    5.00
  -2   7  -4   16.07    1.34
   2  -7  -4   14.37    1.48
  -2   7  -5 1316.18   21.71
   2  -7  -5 1256.88   22.43
   2  -7  -6  427.17   10.19
  -2   7  -6  456.74    9.82
  -2   7  -7  157.59    5.27
   2  -7  -7  164.08    5.69
  -2   7  -8  506.98   11.53
  -2   7  -9  266.71    7.87
   2  -7 -10   36.61    2.92
  -2   7 -10   39.59    2.92
  -2   7 -11  324.23    9.38
   2  -7 -11  309.04    9.23
   2  -7 -12   79.55    4.38
  -2   7 -12   84.62    4.87
  -2   7 -12   85.81    4.58
  -2   7 -13  498.31   13.55
   2  -7 -13  535.99   13.13
  -2   7 -14  176.67    7.23
   2  -7 -14  162.58    6.50
   2  -7 -15   62.40    3.86
  -2   7 -15   55.18    3.89
  -2   7 -16    4.36    1.30
  -2   7 -17   25.90    2.39
  -2   7 -18    5.80    1.18
  -2   7 -19   24.07    1.72
  -2  -8 -19  135.40    4.33
  -2  -8 -18    0.59    0.73
   2   8 -18    1.49    0.77
   2   8 -17   46.52    2.88
   2   8 -17   40.58    2.73
  -2  -8 -17   44.67    3.03
   2   8 -16   16.34    2.01
  -2  -8 -16   20.32    2.34
   2   8 -16   16.02    1.95
  -2  -8 -15   34.25    3.04
   2   8 -15   36.90    3.14
   2   8 -15   40.66    3.17
  -2  -8 -14   97.70    5.22
   2   8 -14   94.01    5.02
   2   8 -14  102.44    5.47
   2   8 -13   71.02    4.71
   2   8 -13   65.76    4.14
  -2  -8 -13   76.13    4.66
   2   8 -12   40.39    3.21
   2   8 -12   47.26    3.92
  -2  -8 -12   48.60    3.71
   2   8 -11   50.24    3.50
   2   8 -11   51.77    3.68
   2   8 -11   48.19    3.94
  -2  -8 -11   55.57    3.89
   2   8 -10  436.80   11.66
   2   8 -10  429.26   12.69
  -2  -8 -10  460.17   12.13
  -2  -8  -9  204.55    7.33
   2   8  -9  185.83    6.63
   2   8  -9  198.61    7.95
   2   8  -9  204.96    7.27
  -2  -8  -8   51.49    3.43
   2   8  -8   52.26    3.39
   2   8  -8   59.14    4.05
   2  -8   7   18.09    2.04
  -2  -8  -6  130.84    5.39
   2  -8   6  121.61    5.21
  -2  -8  -5  235.27    7.39
  -2  -8  -4  301.99    8.28
  -2  -8  -3   85.58    3.84
  -2  -8  -2  472.97   10.47
   2  -8   2  479.32   10.16
  -2  -8  -1  235.38    6.34
   2  -8   1  234.19    6.20
  -2  -8   0   -0.20    0.48
   2  -8   0    2.88    0.73
   2  -8  -1  230.40    6.23
   2  -8  -2  470.79   10.22
   2  -8  -3   85.33    3.67
  -2   8  -3   93.03    3.10
   2  -8  -4  312.79    7.97
  -2   8  -4  307.50    7.09
   2  -8  -5  228.71    6.76
  -2   8  -5  241.09    6.27
  -2   8  -6  135.65    4.66
   2  -8  -6  119.22    5.31
   2  -8  -7   19.19    2.11
  -2   8  -7   20.84    1.89
   2  -8  -8   48.82    4.32
  -2   8  -8   58.28    3.29
   2  -8  -9  202.61    9.18
  -2   8  -9  215.52    6.99
  -2   8  -9  201.90    7.95
  -2   8 -10  422.87   12.51
  -2   8 -10  467.73   11.61
  -2   8 -11   60.90    4.26
   2  -8 -11   54.13    3.60
  -2   8 -11   60.31    3.78
   2  -8 -12   45.68    3.34
   2  -8 -13   75.02    4.21
   2  -8 -14   94.55    4.70
   2  -8 -15   39.25    2.95
  -2   8 -16   16.74    1.92
  -2  -9 -18   22.95    1.79
   2   9 -17   12.66    1.40
   2   9 -17   14.11    1.57
  -2  -9 -17   13.49    1.66
   2   9 -16   10.53    1.59
   2   9 -16    8.52    1.32
  -2  -9 -16    8.83    1.54
  -2  -9 -15   15.47    2.05
   2   9 -15   17.16    1.89
   2   9 -15   15.58    2.11
   2   9 -14  280.06    8.49
   2   9 -14  297.33    9.75
  -2  -9 -14  298.32    9.33
   2   9 -13  278.27    8.65
  -2  -9 -13  310.43    9.71
   2   9 -13  303.97   10.24
   2   9 -12  166.34    6.34
  -2  -9 -12  176.52    7.14
   2   9 -12  190.07    7.98
  -2  -9 -11  525.84   13.46
   2   9 -11  546.81   14.78
   2   9 -10  132.98    6.66
  -2  -9 -10  132.11    6.06
   2   9 -10  135.90    6.06
   2   9  -9   55.04    4.18
   2   9  -9   47.10    3.50
  -2  -9  -9   52.02    3.63
  -2  -9  -8   52.90    3.57
   2   9  -8   47.03    3.37
   2   9  -8   45.07    3.78
  -2  -9  -7  206.06    7.17
   2   9  -7  196.99    7.01
   2   9  -7  192.92    7.73
   2  -9   6  231.54    7.95
   2   9  -6  210.06    7.95
   2  -9   5   66.54    4.08
  -2  -9  -5   64.15    3.68
  -2  -9  -4  454.34   10.95
   2  -9   4  433.88   11.78
  -2  -9  -3   19.29    1.87
  -2  -9  -2 1122.68   20.53
   2  -9   2 1150.69   20.30
   2  -9   1   99.68    3.93
  -2  -9  -1  106.09    4.05
   2  -9   0  885.10   16.64
  -2  -9   0  909.38   16.32
   2  -9  -1  112.38    4.28
   2  -9  -2 1146.38   20.59
   2  -9  -3   18.06    1.73
   2  -9  -4  435.74   11.87
   2  -9  -5   61.55    4.03
  -2   9  -6  239.85    6.67
   2  -9  -6  227.24    8.22
   2  -9  -6  227.20    9.61
  -2   9  -7  214.27    6.51
   2  -9  -7  206.80    9.34
   2  -9  -7  193.70    7.47
  -2   9  -7  193.71    8.07
  -2   9  -8   57.91    3.35
   2  -9  -8   44.86    4.39
  -2   9  -8   49.17    4.05
  -2   9  -9   50.89    4.05
   2  -9  -9   50.59    4.63
  -2   9  -9   51.62    3.32
  -2   9 -10  133.73    6.59
  -2   9 -10  148.24    5.91
  -2   9 -11  525.83   14.19
  -2   9 -12  183.89    7.49
   2  -9 -14  290.75    8.41
  -2 -10 -17   28.50    2.04
   2  10 -17   31.71    2.10
   2  10 -16   26.88    2.28
  -2 -10 -16   26.03    2.18
  -2 -10 -15   29.03    2.51
   2  10 -15   29.24    2.64
  -2 -10 -14  119.80    5.36
   2  10 -14  120.43    5.76
  -2 -10 -13   37.21    3.10
   2  10 -13   37.55    3.46
   2  10 -12  208.64    8.40
  -2 -10 -12  188.95    7.28
   2  10 -11  338.62   11.21
  -2 -10 -11  309.89    9.76
  -2 -10 -10   23.14    2.52
   2  10 -10   18.75    2.70
   2  10  -9  358.59   11.62
   2  10  -9  340.70   10.23
  -2 -10  -9  351.69   10.24
  -2 -10  -8  188.06    6.97
   2  10  -8  170.34    6.76
   2  10  -8  173.07    7.72
   2  10  -7   12.72    2.19
   2  10  -7   12.89    1.91
  -2 -10  -7    9.33    1.70
  -2 -10  -6    5.74    1.44
   2  10  -6    7.83    1.80
   2 -10   6    5.48    1.58
   2  10  -6    5.65    1.28
   2 -10   5  174.08    7.29
   2  10  -5  169.75    7.14
   2  10  -4   44.49    3.50
   2 -10   4   50.72    3.81
  -2 -10  -3  577.43   12.91
   2 -10   3  584.21   15.07
   2 -10   2  145.15    6.57
  -2 -10  -2  156.08    5.35
   2 -10   2  152.68    5.36
   2 -10   1   44.34    2.70
   2 -10   1   49.72    3.71
   2 -10   0   71.84    3.50
   2 -10   0   67.32    4.32
   2 -10  -1   48.73    2.89
   2 -10  -1   43.03    3.49
   2 -10  -2  150.91    6.69
   2 -10  -3  578.03   16.40
   2 -10  -3  597.70   15.28
   2 -10  -4   50.42    3.88
   2 -10  -4   45.02    4.17
   2 -10  -5  170.96    8.41
   2 -10  -5  177.18    7.51
   2 -10  -6    6.71    1.95
   2 -10  -6    7.08    1.67
  -2  10  -6    4.34    1.39
  -2  10  -7   10.43    2.11
   2 -10  -7   10.85    2.54
   2 -10  -8  169.67    8.84
  -2  10  -8  182.16    8.05
  -2  10  -9  370.68   11.96
  -2  10 -10   28.46    3.10
  -2  10 -11  329.48   10.81
  -2  10 -12  199.23    7.77
  -2  10 -13   42.02    3.24
   2  11 -17   38.02    2.02
   2  11 -16   25.02    2.02
  -2 -11 -16   20.55    1.73
   2  11 -15   32.25    2.59
  -2 -11 -15   33.54    2.39
   2  11 -14   51.17    3.59
  -2 -11 -14   53.12    3.25
   2  11 -13  260.60    9.04
  -2 -11 -13  256.96    8.05
  -2 -11 -12   56.26    3.68
   2  11 -12   53.23    4.10
  -2 -11 -11  102.35    5.07
   2  11 -11   98.02    5.75
  -2 -11 -10  543.74   13.41
   2  11 -10  528.92   14.93
   2  11  -9  138.46    6.97
  -2 -11  -9  144.79    6.11
  -2 -11  -8   97.96    4.91
   2  11  -8   90.67    5.56
   2  11  -7   51.19    4.10
   2  11  -7   50.87    3.55
   2  11  -6  742.16   17.99
   2  11  -6  728.75   16.35
   2 -11   6  746.97   18.01
   2  11  -5   41.28    3.10
   2 -11   5   46.39    3.88
   2  11  -5   41.95    3.60
   2 -11   5   44.46    3.13
   2 -11   4  609.41   13.53
   2 -11   4  581.65   15.60
   2 -11   4  580.65   15.64
   2  11  -4  561.59   14.84
   2  11  -3  191.36    7.63
   2 -11   3  209.39    6.81
   2 -11   3  195.76    8.28
   2 -11   3  202.00    8.50
   2  11  -2   21.71    2.53
   2 -11   2   27.05    2.27
   2 -11   2   22.40    2.79
   2 -11   2   22.82    2.89
   2 -11   1  189.13    6.28
   2 -11   1  191.02    8.18
   2 -11   1  178.60    8.24
   2 -11   0  149.37    7.15
   2 -11   0  154.57    7.65
   2 -11  -1  185.12    8.05
   2 -11  -1  181.52    8.48
   2 -11  -2   23.03    2.85
   2 -11  -2   20.71    2.96
   2 -11  -3  183.77    8.11
   2 -11  -3  201.80    9.20
   2 -11  -4  620.14   17.72
   2 -11  -4  556.24   15.62
   2 -11  -5   38.71    3.73
   2 -11  -5   42.66    4.44
  -2  11  -5   40.71    3.79
   2 -11  -6  757.80   20.85
   2 -11  -6  733.01   18.49
  -2  11  -6  755.63   18.94
   2 -11  -7   44.88    4.61
  -2  11  -7   48.89    4.26
   2 -11  -8   85.90    6.28
  -2  11  -8   87.28    5.57
  -2  11  -9  137.65    6.98
  -2  11 -10  521.97   14.63
  -2  11 -11  102.94    5.64
  -2  11 -12   56.83    3.95
  -2  11 -13  255.87    8.19
   2  12 -16   12.41    1.28
  -2 -12 -15    1.88    0.74
   2  12 -15    2.51    0.86
   2 -12  15    3.06    1.03
  -2 -12 -14    8.29    1.21
   2  12 -14    9.54    1.53
  -2 -12 -13   88.84    4.03
   2  12 -13   93.61    4.87
  -2 -12 -12   81.79    4.08
   2  12 -12   80.51    4.80
  -2 -12 -11  205.42    6.99
   2  12 -11  210.57    8.30
   2  12 -10  145.39    6.97
  -2 -12 -10  143.71    5.83
   2  12  -9   95.41    5.65
   2  12  -8   41.75    3.78
   2  12  -7  163.27    7.51
   2 -12   6  174.73    7.96
   2  12  -6  164.37    7.54
   2 -12   5   79.31    4.31
   2 -12   5   63.98    4.82
   2 -12   5   75.09    5.22
   2  12  -5   74.93    4.91
   2 -12   4   49.63    3.36
   2 -12   4   50.63    4.31
   2 -12   4   49.50    4.31
   2  12  -4   49.05    3.94
   2  12  -3  185.08    7.63
   2 -12   3  184.42    8.50
   2 -12   3  186.74    8.45
   2  12  -2    6.48    1.53
   2 -12   2    5.68    1.76
   2 -12   2    6.53    1.88
   2 -12   1   57.07    4.62
   2 -12   1   54.66    4.68
   2 -12   0   15.21    2.54
   2 -12   0   18.83    2.97
   2 -12  -1   45.98    4.15
   2 -12  -1   50.57    4.66
   2 -12  -2    7.22    1.83
   2 -12  -2    3.45    1.69
   2 -12  -3  188.03    8.60
   2 -12  -3  194.93    9.41
   2 -12  -4   58.18    4.70
   2 -12  -4   56.31    5.09
   2 -12  -5   72.34    5.18
   2 -12  -5   72.43    5.90
  -2  12  -5   70.76    5.12
   2 -12  -6  167.98    9.01
  -2  12  -6  159.57    7.78
   2 -12  -7  165.28    8.91
  -2  12  -7  161.51    7.79
  -2  12  -8   50.38    4.22
   2 -12  -8   46.73    4.75
  -2  12  -9   84.82    5.39
  -2  12 -10  135.62    6.73
  -2  12 -11  197.63    7.84
  -2  12 -12   80.36    4.51
  -2  12 -13   88.86    4.30
   2  13 -15  104.52    3.74
   2 -13  14   41.65    2.66
   2  13 -14   46.04    2.80
   2 -13  13  120.98    5.08
   2  13 -13  122.48    5.13
   2 -13  12  151.26    6.19
   2  13 -12  152.90    6.25
   2  13 -11    9.70    1.86
   2 -13  11   11.32    1.98
   2 -13  10  314.05   10.38
   2  13 -10  328.36   10.47
   2 -13   9  181.30    7.82
   2  13  -9  169.41    7.49
   2 -13   8   27.61    3.23
   2  13  -8   23.18    2.92
   2  13  -7   25.27    3.01
   2 -13   7   22.80    2.94
   2 -13   6  279.04   10.52
   2  13  -6  264.57    9.79
   2 -13   5  182.27    8.39
   2  13  -5  162.80    7.43
   2  13  -4   30.61    3.20
   2 -13   4   34.67    3.79
   2 -13   3  508.02   15.41
   2  13  -3  504.05   13.94
   2  13  -2   17.63    2.33
   2 -13   2   18.54    2.79
   2 -13   1   34.41    3.90
   2 -13   0  168.39    8.52
   2 -13  -1   40.14    4.26
   2 -13  -2   14.03    2.82
   2 -13  -3  477.29   15.75
  -2  13  -4   37.29    3.75
   2 -13  -4   31.48    3.93
   2 -13  -5  184.65    9.41
  -2  13  -5  170.40    8.06
   2 -13  -6  275.71   11.73
  -2  13  -6  246.71    9.87
   2 -13  -7   25.58    3.62
  -2  13  -7   32.29    3.49
  -2  13  -8   22.77    2.92
  -2  13  -9  166.32    7.50
  -2  13 -10  318.65   10.33
  -2  13 -11   12.13    1.96
  -2  13 -12  155.44    6.00
  -2  13 -13  115.63    4.52
   2  14 -14  117.27    3.96
   2  14 -13   83.66    3.72
   2 -14  12   64.44    3.56
   2  14 -12   62.70    3.51
   2 -14  11   39.38    3.06
   2  14 -11   35.42    2.93
   2  14 -10   10.05    1.85
   2 -14  10   10.74    1.89
   2 -14   9  188.98    7.71
   2  14  -9  192.95    7.54
   2 -14   8   77.28    5.02
   2  14  -8   85.09    5.00
   2 -14   7    6.31    1.80
   2  14  -7    6.47    1.78
   2  14  -6    3.28    1.38
   2 -14   6    2.52    1.62
   2 -14   5  122.55    6.80
   2  14  -5  108.20    5.89
   2  14  -4  143.20    6.73
   2 -14   4  140.45    7.45
   2  14  -3   26.27    2.89
   2 -14   3   26.45    3.33
   2 -14   2  228.43    9.88
   2  14  -2  228.94    8.51
   2 -14   1  197.12    9.21
   2 -14   0    0.46    1.45
   2 -14  -1  200.62    9.51
   2 -14  -2  240.72   10.55
  -2  14  -2  227.97    9.35
   2 -14  -3   29.17    3.80
  -2  14  -3   22.33    3.01
   2 -14  -4  151.91    8.39
  -2  14  -4  139.88    7.23
   2 -14  -5  119.12    7.42
  -2  14  -5  118.51    6.53
  -2  14  -6    5.66    1.78
   2 -14  -6    4.40    2.12
  -2  14  -7    6.36    1.70
   2 -14  -7    5.74    2.15
  -2  14  -8   76.40    4.92
  -2  14  -9  188.14    7.62
  -2  14 -10   11.46    1.87
  -2  14 -11   35.16    2.81
  -2  14 -12   59.71    3.23
  -2  14 -13   79.52    3.19
   2  15 -13   28.57    1.76
   2  15 -12  186.42    5.62
   2 -15  11   35.69    2.52
   2  15 -11   36.24    2.55
   2 -15  10   56.44    3.45
   2  15 -10   57.90    3.46
   2 -15   9   23.28    2.46
   2  15  -9   23.22    2.40
   2  15  -8    2.09    1.14
   2 -15   8    0.54    1.13
   2  15  -7   75.53    4.52
   2 -15   7   80.91    4.95
   2 -15   6   77.44    5.11
   2  15  -6   87.77    4.94
   2 -15   5   37.50    3.60
   2  15  -5   33.89    3.15
   2  15  -4  118.64    5.79
   2 -15   4  116.97    6.55
   2 -15   3  378.09   12.68
   2  15  -3  377.30   11.01
   2  15  -2   41.62    3.29
   2 -15   2   39.52    4.00
   2 -15   1   26.95    3.42
   2 -15   0   45.22    4.33
  -2  15  -1   27.53    3.17
   2 -15  -1   31.23    3.75
   2 -15  -2   34.94    3.92
  -2  15  -2   38.35    3.66
   2 -15  -3  376.23   13.31
  -2  15  -3  393.96   12.40
   2 -15  -4  123.79    7.29
  -2  15  -4  122.23    6.47
   2 -15  -5   31.69    3.65
  -2  15  -5   34.73    3.40
  -2  15  -6   82.47    5.08
   2 -15  -6   79.61    5.63
  -2  15  -7   83.82    4.96
  -2  15  -8    0.71    1.09
  -2  15  -9   25.22    2.55
  -2  15 -10   58.47    3.50
  -2  15 -11   39.10    2.56
  -2  15 -12  182.94    5.18
   2  16 -11    8.44    1.09
   2  16 -10  154.16    5.07
   2  16  -9    0.51    0.74
   2 -16   9    0.12    1.00
   2 -16   8   39.78    2.91
   2  16  -8   36.60    2.69
   2  16  -7    3.28    1.03
   2 -16   7    3.39    1.15
   2 -16   6   18.03    2.34
   2  16  -6   17.11    1.99
   2  16  -5   11.97    1.77
   2 -16   5    9.32    1.74
   2  16  -4   10.14    1.60
   2 -16   4    8.54    1.90
   2 -16   3    0.90    1.08
   2  16  -3    1.66    0.94
  -2  16   2   24.75    2.68
   2 -16   2   27.08    3.16
  -2  16   1   13.41    2.22
   2 -16   1   12.22    2.32
   2 -16   0   67.75    4.95
  -2  16   0   67.10    4.49
  -2  16  -1   11.74    2.12
   2 -16  -1   11.09    2.30
   2 -16  -2   28.22    3.34
  -2  16  -2   37.06    3.40
  -2  16  -3    4.03    1.46
   2 -16  -3    1.10    1.38
  -2  16  -4   10.55    1.96
   2 -16  -4   10.70    2.20
   2 -16  -5   10.69    2.12
  -2  16  -5    9.07    1.85
  -2  16  -6   16.99    2.19
  -2  16  -7    4.54    1.31
  -2  16  -8   37.24    2.89
  -2  16  -9   -0.05    0.74
  -2  16 -10  154.11    5.10
  -2  16 -11    6.88    0.95
   2  17  -9   18.26    1.44
   2  17  -8   27.73    1.90
   2  17  -7    8.64    1.23
  -2  17   6   70.83    3.38
   2 -17   6   72.86    3.78
   2  17  -6   67.42    3.28
  -2  17   5    3.32    0.95
   2 -17   5    2.66    1.17
   2  17  -5    2.85    0.89
   2 -17   4   26.70    2.55
  -2  17   4   24.40    2.23
   2  17  -4   25.02    2.04
   2 -17   3  141.88    6.15
  -2  17   3  134.92    5.55
   2 -17   2  101.25    5.29
  -2  17   2   99.14    4.85
   2 -17   1  404.25   11.59
  -2  17   1  363.59   10.50
  -2  17   0    4.67    1.34
   2 -17   0    2.70    1.30
   2 -17  -1  375.41   11.38
  -2  17  -1  378.64   10.81
   2 -17  -2  113.75    5.76
  -2  17  -2  105.11    5.21
  -2  17  -3  138.25    5.97
   2 -17  -3  136.44    6.29
  -2  17  -4   25.90    2.52
  -2  17  -5    2.88    1.06
  -2  17  -6   71.53    3.84
  -2  17  -7    8.41    1.35
  -2  17  -8   29.00    2.14
  -2  17  -9   22.82    1.69
  -2  18   4   15.80    1.50
  -2  18   3   12.20    1.47
   2 -18   3   13.49    1.67
   2 -18   2   38.46    2.67
  -2  18   2   39.31    2.58
   2 -18   1   42.15    2.90
  -2  18   1   40.61    2.73
  -2  18   0    0.19    0.76
   2 -18   0   -0.28    0.87
  -2  18  -1   38.68    2.72
   2 -18  -1   42.66    2.92
  -2  18  -2   37.06    2.65
  -2  18  -3   13.48    1.68
  -2  18  -4   16.02    1.71
  -2  18  -5   29.67    2.19
  -2  18  -6   44.89    2.51
  -2  18  -7   34.18    1.99
   3   0   0    1.08    0.43
   3   0  -1  385.17    7.87
   3   0   1  385.61    7.52
   3   0  -2    0.08    0.47
   3   0   2    4.87    0.66
   3   0   3  938.91   15.32
   3   0  -3  937.14   16.58
   3   0  -4  123.02    4.29
   3   0   4  116.44    3.30
  -3   0  -5  155.60    4.54
   3   0  -5  155.97    5.23
  -3   0  -6 2195.25   34.24
   3   0  -6 2141.52   35.66
   3   0  -7  589.09   13.21
   3   0   7  594.54   10.69
  -3   0  -7  588.08   12.08
  -3   0  -7  584.79   11.87
   3   0  -7  585.98   10.75
  -3   0  -8    6.42    1.11
   3   0  -8    2.97    1.06
  -3   0  -8    4.64    0.95
  -3   0  -9    9.63    1.37
   3   0  -9    7.24    1.54
   3   0  -9    8.01    1.07
  -3   0  -9    8.01    1.24
   3   0 -10  117.16    4.20
  -3   0 -10  106.25    4.57
  -3   0 -10  112.02    4.65
  -3   0 -11  389.33   11.93
  -3   0 -11  363.53    9.89
   3   0 -11  383.46   10.41
  -3   0 -12  271.72    8.72
   3   0 -12  299.10    9.76
  -3   0 -12  293.25   10.43
   3   0 -12  282.73    8.96
  -3   0 -12  281.09    8.66
   3   0 -13   25.78    2.79
  -3   0 -13   18.74    2.30
  -3   0 -13   26.92    3.15
  -3   0 -13   22.47    2.46
  -3   0 -14    2.94    1.27
   3   0 -14    3.25    1.39
  -3   0 -14    3.36    1.56
  -3   0 -15   97.37    6.03
   3   0 -15   96.70    5.36
  -3   0 -15   98.21    5.08
   3   0 -16  699.01   16.68
  -3   0 -16  710.77   18.29
  -3   0 -16  714.87   16.08
  -3   0 -17    8.76    1.62
   3   0 -17    8.31    1.64
  -3   0 -17    9.60    2.16
   3   0 -18   75.90    4.09
  -3   0 -18   73.38    4.61
  -3   0 -18   75.56    3.72
   3   0 -19   32.87    2.40
  -3   0 -19   26.38    2.53
  -3   0 -20   11.66    1.54
   3   0 -20   13.30    1.31
  -3  -1 -20    8.66    1.34
   3   1 -20    9.40    1.19
   3   1 -19   69.29    3.53
  -3  -1 -19   60.18    3.75
  -3  -1 -19   58.54    3.03
   3   1 -18   29.34    2.63
  -3  -1 -18   30.54    3.03
  -3  -1 -18   31.70    2.54
  -3  -1 -17  421.62   11.35
  -3  -1 -17  433.84   12.92
   3   1 -17  445.92   11.98
   3   1 -16  111.23    5.73
  -3  -1 -16  106.84    6.22
  -3  -1 -16  115.70    5.59
   3   1 -15   56.12    4.12
  -3  -1 -15   51.66    4.37
  -3  -1 -15   53.32    3.84
  -3  -1 -14   85.83    5.67
   3   1 -14   87.91    5.16
  -3  -1 -14   86.57    4.90
  -3  -1 -13    5.98    1.53
   3   1 -13    7.56    1.76
   3   1 -13    6.86    1.51
  -3  -1 -13    7.20    1.82
  -3  -1 -12   51.75    4.15
   3   1 -12   53.27    3.97
  -3  -1 -12   51.47    3.67
   3   1 -12   55.92    3.69
  -3  -1 -11   80.64    4.38
   3   1 -11   83.93    4.81
   3   1 -11   86.75    4.50
  -3  -1 -11   86.07    5.14
   3   1 -11   84.03    3.87
  -3  -1 -10   95.31    4.30
   3   1 -10   93.68    3.96
  -3  -1 -10   95.27    4.43
   3   1  -9  248.05    6.78
  -3  -1  -9  240.18    7.05
  -3  -1  -9  242.17    7.34
  -3  -1  -8  586.45   12.66
  -3  -1  -8  586.93   12.23
   3   1  -8  588.97   13.61
   3   1  -7  137.87    5.40
  -3  -1  -7  137.69    4.83
   3  -1   7  131.29    3.80
   3   1  -6   97.45    4.22
   3  -1   6   95.58    3.10
   3   1  -5 1122.04   20.44
   3  -1   5 1163.62   18.78
   3   1  -4  408.47    9.16
   3  -1   3 1391.21   21.99
   3   1  -3 1398.09   23.12
   3   1  -2  382.94    8.09
   3  -1   2  375.20    7.47
   3  -1   1  148.27    3.92
   3   1  -1  132.56    3.90
   3  -1   0  181.93    4.62
   3   1   0  174.80    4.39
   3   1   1  139.40    3.67
   3  -1  -1  143.14    4.12
   3   1   2  370.76    7.12
   3  -1  -2  378.06    8.05
   3   1   3 1392.51   21.60
   3  -1  -3 1402.29   23.24
   3   1   4  421.90    7.85
  -3   1  -4  437.44    8.67
   3  -1  -4  434.94    9.53
   3   1   5 1174.80   18.47
  -3   1  -5 1217.97   19.69
   3  -1  -5 1167.02   20.86
   3  -1  -6   87.86    3.03
   3  -1  -6   95.29    4.19
  -3   1  -6   95.91    3.51
   3  -1  -7  136.63    3.92
  -3   1  -7  133.76    4.47
  -3   1  -7  131.41    4.39
   3  -1  -7  131.35    5.25
   3  -1  -8  575.96   11.03
   3  -1  -8  602.01   13.75
  -3   1  -8  591.56   12.01
  -3   1  -8  583.09   12.08
   3  -1  -9  252.61    8.30
  -3   1  -9  260.72    7.18
  -3   1  -9  241.55    6.82
   3  -1 -10   89.37    4.96
  -3   1 -10   98.05    4.32
  -3   1 -11   79.84    4.09
   3  -1 -11   90.08    5.00
  -3   1 -11   82.39    5.13
   3  -1 -12   60.16    4.13
  -3   1 -12   55.11    3.58
  -3   1 -12   51.86    4.30
   3  -1 -13    4.98    1.47
  -3   1 -13    5.74    1.76
  -3   1 -13    5.92    1.52
   3  -1 -14   83.99    4.92
  -3   1 -14   88.87    5.84
  -3   1 -15   56.15    4.55
   3  -1 -15   47.18    3.64
   3  -1 -16  113.17    5.54
  -3   1 -16  117.39    6.56
   3  -1 -17  457.64   11.84
  -3   1 -17  435.78   13.13
   3  -1 -18   32.67    2.62
  -3   1 -18   32.29    3.11
  -3   1 -19   63.94    3.87
   3  -1 -19   66.60    3.27
   3  -1 -20    9.79    1.07
  -3   1 -20    8.14    1.35
  -3  -2 -20  111.70    4.27
   3   2 -20  109.82    3.93
  -3  -2 -20   99.49    3.40
   3   2 -19   31.10    2.44
  -3  -2 -19   28.85    2.54
  -3  -2 -19   28.02    2.14
  -3  -2 -18  123.15    5.22
  -3  -2 -18  127.05    5.91
   3   2 -18  137.96    5.73
   3   2 -17  104.21    5.30
  -3  -2 -17  106.27    5.73
  -3  -2 -17  104.71    5.18
  -3  -2 -16    5.62    1.52
   3   2 -16    6.91    1.62
  -3  -2 -16    7.30    1.89
   3   2 -15   45.55    3.75
   3   2 -15   46.24    3.44
  -3  -2 -15   41.08    3.51
  -3  -2 -14   54.32    4.43
   3   2 -14   52.26    4.03
   3   2 -14   56.67    3.86
  -3  -2 -14   55.38    4.03
   3   2 -13   18.25    2.44
  -3  -2 -13   14.56    2.17
  -3  -2 -13   14.91    2.43
   3   2 -13   16.09    2.17
   3   2 -12    3.43    1.34
   3   2 -12    1.77    0.97
  -3  -2 -12    1.35    1.15
   3   2 -12    1.90    1.13
  -3  -2 -12    0.77    0.97
  -3  -2 -11   92.57    4.86
   3   2 -11   99.23    5.21
   3   2 -11   98.47    4.38
   3   2 -11  105.54    5.07
  -3  -2 -11   99.72    5.47
   3   2 -10  264.35    7.55
  -3  -2 -10  259.14    8.13
   3   2  -9  283.43    7.72
  -3  -2  -9  277.30    8.22
  -3  -2  -8  523.54   11.95
   3   2  -7  272.51    8.02
  -3  -2  -7  260.06    7.35
   3  -2   7  280.94    6.27
   3   2  -6 2683.59   43.09
   3  -2   6 2691.66   40.66
   3  -2   5  311.90    6.77
   3   2  -5  305.50    7.95
   3  -2   4   75.93    2.79
   3   2  -4   76.53    3.34
   3  -2   3  459.52    8.78
   3   2  -3  449.21    9.53
   3  -2   3  446.98    8.83
   3  -2   2  796.43   13.60
   3   2  -2  775.90   14.11
   3  -2   2  785.01   13.68
   3  -2   1  580.98   10.57
   3   2  -1  550.74   10.54
   3  -2   1  573.36   10.55
   3   2   0   20.94    1.34
   3  -2   0   26.44    1.61
   3  -2   0   24.39    1.54
   3   2   1  545.34    9.85
   3  -2  -1  563.97   10.46
   3  -2  -2  804.03   14.25
   3   2   2  775.80   12.79
   3  -2  -2  763.62   13.58
  -3   2  -3  449.57    8.79
   3   2   3  463.87    8.11
   3  -2  -3  468.32    9.80
   3  -2  -3  446.98    8.97
   3  -2  -4   76.24    3.36
  -3   2  -4   73.29    2.77
   3   2   4   71.27    2.19
   3  -2  -4   75.06    2.81
   3  -2  -5  317.59    8.10
   3   2   5  309.82    5.95
   3  -2  -5  312.51    6.90
  -3   2  -5  314.39    7.07
   3  -2  -6 2682.95   42.93
  -3   2  -6 2716.26   41.22
   3  -2  -6 2627.88   40.55
   3  -2  -7  268.40    6.29
  -3   2  -7  277.12    6.94
   3  -2  -7  271.29    7.99
  -3   2  -7  266.60    6.52
  -3   2  -8  518.65   11.15
   3  -2  -8  522.35   12.60
   3  -2  -9  284.21    8.96
  -3   2  -9  283.95    7.68
   3  -2 -10  269.59    9.04
  -3   2 -10  277.96    7.91
  -3   2 -11  102.34    4.65
   3  -2 -11  100.18    4.89
  -3   2 -11   99.60    5.67
   3  -2 -12    1.92    1.24
  -3   2 -12    0.85    1.32
  -3   2 -12    1.12    0.95
   3  -2 -13   16.00    2.16
  -3   2 -13   17.66    2.72
  -3   2 -13   16.57    2.09
  -3   2 -14   56.53    4.69
   3  -2 -14   57.09    3.97
   3  -2 -15   42.42    3.39
  -3   2 -15   40.61    3.81
   3  -2 -16    3.42    1.09
  -3   2 -16    4.89    1.77
  -3   2 -17  102.90    5.76
   3  -2 -17  101.87    4.78
  -3   2 -18  131.88    6.16
   3  -2 -18  135.12    5.15
  -3   2 -19   27.36    2.50
   3  -2 -19   28.65    2.00
  -3   2 -20  109.17    4.40
   3   3 -20   86.45    3.38
  -3  -3 -20   83.67    3.40
  -3  -3 -20   74.97    2.97
  -3  -3 -19  112.43    4.77
   3   3 -19  112.81    4.61
  -3  -3 -19  113.49    4.42
  -3  -3 -18   49.39    3.27
   3   3 -18   59.80    3.71
  -3  -3 -18   55.07    3.68
   3   3 -17  174.21    7.00
  -3  -3 -17  171.36    7.22
  -3  -3 -17  171.09    6.76
  -3  -3 -16    3.77    1.48
   3   3 -16    4.87    1.61
  -3  -3 -16    6.67    1.82
   3   3 -15  212.06    8.39
  -3  -3 -15  221.37    8.93
   3   3 -15  212.60    7.76
  -3  -3 -15  216.22    8.32
   3   3 -14   26.32    2.94
  -3  -3 -14   21.54    2.82
  -3  -3 -14   20.45    2.64
   3   3 -14   20.37    2.42
  -3  -3 -13  322.09   10.37
  -3  -3 -13  315.43   10.81
   3   3 -13  310.77   10.42
   3   3 -13  313.48    9.29
   3   3 -13  314.10    9.93
  -3  -3 -12   60.63    4.36
   3   3 -12   54.84    4.06
   3   3 -12   53.80    3.81
   3   3 -12   55.42    3.49
  -3  -3 -12   50.61    3.84
   3   3 -11   47.11    3.64
  -3  -3 -11   46.42    3.67
  -3  -3 -11   56.29    3.90
   3   3 -11   45.80    3.43
   3   3 -11   46.48    3.11
   3   3 -10   21.25    2.08
  -3  -3 -10   19.33    2.20
  -3  -3  -9   29.80    2.54
  -3  -3  -8  362.02    9.54
  -3  -3  -7  683.60   14.26
   3   3  -6  182.25    6.06
   3  -3   6  176.26    4.85
  -3  -3  -6  176.30    5.69
   3  -3   5  178.29    4.91
   3   3  -5  183.85    5.84
   3   3  -4   52.93    2.79
   3  -3   4   48.79    2.34
   3  -3   3 1185.09   19.61
   3  -3   3 1179.06   19.41
   3   3  -3 1168.93   20.24
   3  -3   2 1674.86   26.58
   3  -3   2 1701.11   26.81
   3   3  -2 1682.89   27.02
   3  -3   1  386.14    8.15
   3   3  -1  391.91    8.15
   3  -3   0    0.34    0.53
   3  -3   0    0.26    0.43
   3   3   1  416.50    7.83
   3  -3  -1  418.05    8.81
   3  -3  -1  418.32    8.56
   3   3   2 1700.64   25.36
   3  -3  -2 1649.00   27.17
   3  -3  -2 1657.38   26.65
  -3   3  -2 1664.83   25.89
  -3   3  -3 1181.05   19.10
   3  -3  -3 1155.01   20.29
   3  -3  -3 1155.22   19.59
   3   3   3 1185.22   18.03
   3  -3  -4   49.66    2.75
   3  -3  -4   51.73    2.42
  -3   3  -4   50.85    2.30
   3  -3  -5  181.59    5.86
   3  -3  -5  176.51    5.01
  -3   3  -5  185.63    5.02
   3  -3  -6  188.19    6.22
  -3   3  -6  186.34    4.70
   3  -3  -6  176.88    5.04
  -3   3  -6  187.91    5.30
   3  -3  -7  684.34   14.99
  -3   3  -7  701.42   13.51
   3  -3  -8  360.13   10.00
  -3   3  -8  364.75    8.79
   3  -3  -9   28.46    2.70
  -3   3  -9   31.66    2.33
  -3   3 -10   22.39    2.11
   3  -3 -10   19.64    2.35
  -3   3 -11   49.89    3.97
   3  -3 -11   47.86    3.40
   3  -3 -11   48.55    3.82
  -3   3 -11   48.13    3.17
   3  -3 -12   56.85    3.88
  -3   3 -12   50.09    4.19
  -3   3 -12   55.73    3.60
   3  -3 -12   51.62    3.60
   3  -3 -13  334.83   10.16
  -3   3 -13  323.60   11.45
  -3   3 -13  316.24    9.71
   3  -3 -14   26.10    2.63
  -3   3 -14   21.96    2.86
   3  -3 -15  222.71    7.73
  -3   3 -15  212.38    8.84
   3  -3 -16    4.76    1.28
  -3   3 -16    7.95    1.98
   3  -3 -17  175.17    6.12
  -3   3 -17  166.64    7.31
  -3   3 -18   56.46    3.89
  -3   3 -19  116.16    5.02
  -3   3 -20   82.85    3.64
   3   4 -20   15.52    1.41
  -3  -4 -20   13.87    1.28
   3   4 -19   60.18    3.18
  -3  -4 -19   56.25    3.08
  -3  -4 -19   54.27    2.98
  -3  -4 -18   61.03    3.59
   3   4 -18   57.56    3.54
  -3  -4 -18   60.00    3.65
   3   4 -17   38.70    3.17
  -3  -4 -17   34.26    3.06
  -3  -4 -17   31.77    2.85
  -3  -4 -16   29.68    3.05
   3   4 -16   21.60    2.62
  -3  -4 -16   22.43    2.66
   3   4 -16   26.37    2.55
   3   4 -15  183.80    7.73
  -3  -4 -15  192.75    7.99
   3   4 -15  178.51    7.07
  -3  -4 -15  196.21    7.86
   3   4 -14   11.64    2.09
   3   4 -14   15.59    2.17
  -3  -4 -14   12.22    2.10
  -3  -4 -13   95.49    5.41
   3   4 -13   84.40    5.14
  -3  -4 -13   96.08    5.52
   3   4 -13   96.65    5.20
   3   4 -13   88.85    4.72
  -3  -4 -12   34.56    3.24
   3   4 -12   30.35    3.03
  -3  -4 -12   34.47    3.20
   3   4 -12   29.81    2.72
   3   4 -12   31.20    3.00
  -3  -4 -11  164.72    6.89
   3   4 -11  154.59    6.71
  -3  -4 -11  169.04    7.09
   3   4 -11  172.67    6.94
   3   4 -11  159.16    6.22
   3   4 -10   20.86    2.38
   3   4 -10   20.36    2.11
  -3  -4 -10   19.45    2.33
   3   4 -10   22.67    2.44
  -3  -4 -10   20.27    2.28
  -3  -4  -9  201.74    7.20
  -3  -4  -8  298.30    8.71
  -3  -4  -7  216.72    6.88
  -3  -4  -6    3.67    0.93
   3   4  -4  122.38    4.47
   3  -4   4  112.96    3.92
   3   4  -3   50.26    2.62
   3  -4   3   49.62    2.49
   3  -4   2 1821.43   29.19
   3  -4   2 1846.06   29.53
   3   4  -2 1890.69   29.55
   3  -4   1   33.09    1.98
   3   4  -1   38.76    1.99
   3  -4   0  949.43   16.55
   3   4   0  941.50   15.65
   3  -4   0  929.21   16.60
   3   4   1   41.90    1.70
   3  -4  -1   42.67    2.27
   3  -4  -2 1831.16   29.70
   3  -4  -2 1863.04   29.37
  -3   4  -2 1811.50   28.06
   3  -4  -3   47.96    2.45
   3  -4  -3   50.08    2.73
  -3   4  -3   49.86    2.17
   3  -4  -4  122.61    4.57
  -3   4  -4  125.90    3.84
   3  -4  -5  517.38   11.63
  -3   4  -5  520.87   10.36
  -3   4  -6    5.01    0.91
   3  -4  -6    4.33    1.07
  -3   4  -7  231.53    6.39
   3  -4  -7  227.81    7.38
  -3   4  -8  316.11    8.11
   3  -4  -8  315.62    9.29
   3  -4  -9  204.29    7.52
  -3   4  -9  208.24    6.55
  -3   4 -10   22.18    2.64
   3  -4 -10   23.18    2.57
  -3   4 -10   21.04    2.06
   3  -4 -11  158.25    6.98
  -3   4 -11  167.16    6.26
  -3   4 -11  164.68    7.37
   3  -4 -11  163.26    6.45
  -3   4 -12   34.69    3.48
  -3   4 -12   30.55    2.75
   3  -4 -12   28.62    2.74
  -3   4 -13   90.86    5.67
  -3   4 -13   81.94    5.21
  -3   4 -13   90.35    4.80
  -3   4 -14   14.04    2.29
  -3   4 -15  179.27    7.86
  -3   4 -16   26.70    3.01
  -3   4 -17   34.41    3.15
  -3   4 -18   56.13    3.68
  -3   4 -19   53.22    3.20
  -3   4 -20   14.47    1.43
   3   5 -20   44.20    2.13
  -3  -5 -19   12.33    1.46
   3   5 -19   12.02    1.43
  -3  -5 -18    2.82    1.10
   3   5 -18    3.51    1.14
  -3  -5 -18    3.91    1.12
   3   5 -17  163.23    6.50
  -3  -5 -17  176.90    6.63
  -3  -5 -17  169.46    6.66
  -3  -5 -16   31.65    3.02
  -3  -5 -16   34.89    3.07
   3   5 -16   31.83    2.73
   3   5 -16   34.71    3.13
  -3  -5 -15  106.89    5.70
   3   5 -15  114.63    5.88
  -3  -5 -15  110.55    5.75
   3   5 -15  110.04    5.41
  -3  -5 -14   24.01    2.88
   3   5 -14   26.76    2.97
   3   5 -14   22.45    2.56
  -3  -5 -13   12.15    2.11
   3   5 -13   13.56    2.13
  -3  -5 -13    9.60    1.92
   3   5 -13   13.34    2.16
  -3  -5 -12  474.93   13.20
  -3  -5 -12  481.50   13.35
   3   5 -12  477.12   13.16
   3   5 -12  491.13   13.20
   3   5 -12  492.24   12.69
  -3  -5 -11   32.09    3.07
  -3  -5 -11   33.96    3.18
   3   5 -11   32.76    3.05
   3   5 -11   38.62    3.08
   3   5 -11   38.87    3.32
  -3  -5 -10  547.71   13.83
   3   5 -10  534.91   13.58
   3   5 -10  557.99   13.32
   3   5 -10  555.50   14.00
  -3  -5 -10  524.59   13.52
  -3  -5  -9  127.13    5.71
  -3  -5  -8   36.16    2.86
  -3  -5  -7   55.90    3.38
  -3  -5  -6  257.52    7.60
  -3  -5  -5    4.77    1.04
   3  -5   2 1725.01   27.77
   3  -5   1 3077.05   46.89
   3  -5   0  944.22   16.85
   3  -5  -1 3143.56   48.22
   3  -5  -2 1689.48   28.05
  -3   5  -2 1696.21   26.15
   3  -5  -3   41.70    2.57
  -3   5  -3   49.04    2.14
   3  -5  -4  219.79    6.65
  -3   5  -4  239.98    5.79
   3  -5  -5    5.60    1.19
  -3   5  -5    3.97    0.81
  -3   5  -6  270.47    6.86
   3  -5  -6  258.76    7.82
  -3   5  -7   62.43    3.10
   3  -5  -7   61.33    3.68
   3  -5  -8   37.54    2.99
  -3   5  -8   36.89    2.54
   3  -5  -9  132.40    5.96
  -3   5  -9  139.73    5.31
  -3   5 -10  579.52   13.23
   3  -5 -10  581.77   14.58
   3  -5 -10  612.84   13.97
  -3   5 -11   35.87    3.50
   3  -5 -11   35.95    3.24
  -3   5 -11   34.34    2.83
   3  -5 -11   33.33    2.92
  -3   5 -12  473.65   13.92
  -3   5 -12  479.45   13.46
  -3   5 -12  489.99   12.56
   3  -5 -12  512.84   12.83
  -3   5 -13   12.99    2.17
  -3   5 -14   24.35    2.83
  -3   5 -15  108.78    5.86
  -3   5 -16   34.43    3.13
  -3   5 -17  175.24    6.90
  -3   5 -18    3.59    1.20
  -3   5 -19    9.99    1.36
  -3  -6 -19    9.42    1.26
   3   6 -19    8.36    1.13
  -3  -6 -18   24.43    2.21
   3   6 -18   22.53    2.05
   3   6 -17  142.75    5.74
  -3  -6 -17  129.48    5.58
   3   6 -17  131.41    5.21
   3   6 -16  258.48    8.61
  -3  -6 -16  256.93    8.25
  -3  -6 -16  245.27    8.53
   3   6 -16  250.44    8.08
   3   6 -15   44.29    3.56
  -3  -6 -15   34.71    3.07
  -3  -6 -15   32.50    3.14
   3   6 -15   37.33    3.10
   3   6 -14   70.32    4.54
  -3  -6 -14   71.84    4.67
   3   6 -14   70.08    4.44
   3   6 -13   19.31    2.47
   3   6 -13   14.66    2.21
  -3  -6 -13   13.30    2.23
  -3  -6 -12  647.62   16.07
   3   6 -12  633.39   15.69
   3   6 -12  638.86   16.01
   3   6 -12  653.92   15.50
   3   6 -11   79.33    4.64
  -3  -6 -11   88.56    5.03
   3   6 -11   83.32    4.68
   3   6 -11   84.08    4.93
  -3  -6 -10   98.94    5.23
   3   6 -10   93.03    4.91
   3   6 -10  102.69    5.06
   3   6 -10   96.56    5.26
  -3  -6  -9  181.78    7.06
   3   6  -9  180.28    6.79
   3   6  -9  186.83    7.25
  -3  -6  -9  176.11    7.01
  -3  -6  -8  733.34   16.44
  -3  -6  -7  175.88    6.56
  -3  -6  -6  143.41    5.64
  -3  -6  -5  123.96    5.02
   3  -6   3  246.99    6.54
   3  -6   2  844.12   15.55
   3  -6   1  319.55    7.69
   3  -6   0 1665.61   27.48
   3  -6  -1  327.96    8.12
   3  -6  -2  822.23   15.90
  -3   6  -2  833.94   13.95
   3  -6  -3  237.48    6.94
  -3   6  -3  254.62    5.82
   3  -6  -4   23.14    2.06
  -3   6  -4   24.71    1.67
  -3   6  -5  131.50    4.29
   3  -6  -5  125.63    5.07
   3  -6  -6  142.60    5.62
  -3   6  -6  149.71    4.87
   3  -6  -7  179.72    6.70
  -3   6  -7  190.91    5.91
   3  -6  -8  737.00   16.65
  -3   6  -8  766.33   15.40
   3  -6  -9  194.43    7.43
  -3   6  -9  195.22    6.59
   3  -6 -10  108.06    5.16
  -3   6 -10   96.30    5.39
   3  -6 -10  103.05    5.40
  -3   6 -10   99.46    4.75
  -3   6 -11   75.97    4.93
  -3   6 -11   79.34    4.79
  -3   6 -11   83.63    4.49
   3  -6 -11   90.30    4.75
  -3   6 -12  669.47   16.47
  -3   6 -12  672.98   15.71
   3  -6 -12  698.70   15.76
  -3   6 -13   16.83    2.38
  -3   6 -14   67.54    4.46
  -3   6 -15   37.82    3.28
  -3   6 -16  257.99    8.61
  -3   6 -17  128.84    5.43
  -3   6 -18   23.62    2.08
  -3   6 -19    7.27    1.09
  -3  -7 -19    0.44    0.55
   3   7 -19    0.68    0.48
   3   7 -18   42.71    2.52
  -3  -7 -18   44.61    2.80
  -3  -7 -17    2.47    1.19
   3   7 -17    1.63    0.89
   3   7 -17    3.39    1.11
  -3  -7 -16  135.00    5.91
   3   7 -16  137.54    5.63
   3   7 -16  126.60    5.52
  -3  -7 -15   41.27    3.41
   3   7 -15   39.65    3.24
   3   7 -15   43.80    3.36
   3   7 -14  223.19    8.10
   3   7 -14  217.15    8.09
  -3  -7 -14  220.09    8.33
  -3  -7 -13    5.51    1.62
   3   7 -13    5.10    1.57
   3   7 -13    6.80    1.58
  -3  -7 -12   48.67    3.87
   3   7 -12   41.19    3.35
   3   7 -12   46.60    3.82
  -3  -7 -11  164.37    7.04
   3   7 -11  157.60    6.52
   3   7 -11  165.96    7.24
   3   7 -11  166.52    6.84
  -3  -7 -10  720.27   16.77
   3   7 -10  672.31   15.74
   3   7 -10  701.91   16.31
   3   7 -10  716.13   17.06
  -3  -7  -9  116.58    5.59
   3   7  -9  112.34    5.35
   3   7  -9  101.26    5.40
  -3  -7  -9  109.65    5.51
   3   7  -9  106.62    5.04
   3   7  -8   87.17    4.43
  -3  -7  -8   96.20    4.93
   3   7  -8   96.25    5.10
  -3  -7  -8   89.85    4.87
  -3  -7  -7  186.72    7.01
  -3  -7  -6  121.25    5.37
  -3  -7  -5   80.38    4.14
  -3  -7  -4  204.97    6.73
   3  -7   3  300.79    7.73
   3  -7   2   56.10    2.91
   3  -7   1   45.18    2.61
   3  -7   0   81.09    3.59
   3  -7  -1   43.08    2.63
   3  -7  -2   38.24    2.55
   3  -7  -3  285.33    7.98
  -3   7  -3  298.75    6.56
   3  -7  -4  196.21    6.52
  -3   7  -4  211.33    5.49
  -3   7  -5   84.04    3.38
   3  -7  -5   71.94    3.87
   3  -7  -6  117.40    5.21
  -3   7  -6  122.20    4.42
   3  -7  -7  175.57    6.73
  -3   7  -7  182.51    5.86
   3  -7  -8   87.13    5.71
   3  -7  -8   92.56    4.83
  -3   7  -8   87.14    4.11
   3  -7  -9  110.77    6.59
  -3   7  -9  120.76    5.10
  -3   7 -10  764.18   16.56
  -3   7 -11  176.27    6.83
   3  -7 -11  197.48    7.10
  -3   7 -13    3.27    1.29
  -3   7 -14  221.81    8.03
  -3   7 -15   38.50    3.08
  -3   7 -16  129.35    5.40
  -3   7 -17    3.14    1.09
  -3   7 -18   44.82    2.47
  -3  -8 -18    5.42    1.09
   3   8 -18    7.72    1.02
   3   8 -17  131.72    4.65
   3   8 -17  124.50    4.72
  -3  -8 -17  121.31    4.99
   3   8 -16   45.57    2.95
   3   8 -16   41.04    2.92
  -3  -8 -16   44.98    3.22
  -3  -8 -15    3.95    1.43
   3   8 -15    5.76    1.35
   3   8 -15    5.97    1.44
   3   8 -14   61.01    3.84
  -3  -8 -14   66.58    4.32
   3   8 -14   70.56    4.40
   3   8 -13  376.17   10.71
   3   8 -13  413.11   11.90
  -3  -8 -13  401.96   11.79
  -3  -8 -12   78.58    4.79
   3   8 -12   75.95    4.80
  -3  -8 -11   64.43    4.30
   3   8 -11   52.55    3.53
   3   8 -11   56.87    4.22
  -3  -8 -10   53.58    3.87
   3   8 -10   51.18    3.44
   3   8 -10   44.23    3.49
   3   8 -10   46.32    3.77
   3   8  -9   54.27    3.49
  -3  -8  -9   56.91    3.94
   3   8  -9   54.19    3.79
   3   8  -9   52.17    3.95
  -3  -8  -8  100.24    5.14
   3   8  -8   99.63    4.65
   3   8  -8  103.83    5.43
  -3  -8  -8   92.68    5.05
   3   8  -7   29.53    2.85
  -3  -8  -7   30.82    2.88
  -3  -8  -6  194.94    7.22
  -3  -8  -5  101.16    4.90
   3  -8   4    1.58    0.82
  -3  -8  -4    1.29    0.82
   3  -8   3  518.35   11.51
  -3  -8  -3  503.56   11.98
   3  -8   2 1166.30   21.05
  -3  -8  -2 1157.64   21.50
   3  -8   1  687.67   14.06
   3  -8   0  622.75   13.19
   3  -8  -1  697.80   14.39
   3  -8  -2 1151.74   21.35
   3  -8  -3  509.17   11.86
   3  -8  -4    1.81    0.89
   3  -8  -5  105.29    4.88
   3  -8  -6  195.29    7.05
  -3   8  -6  201.50    6.01
  -3   8  -7   27.98    2.98
   3  -8  -7   30.79    3.54
  -3   8  -7   32.77    2.40
   3  -8  -8   99.09    6.39
  -3   8  -8  102.93    4.53
   3  -8  -9   63.83    5.14
  -3   8  -9   62.68    3.66
  -3   8 -10   50.65    3.45
  -3  -9 -18    9.27    1.12
  -3  -9 -17    1.96    0.84
   3   9 -17    3.03    0.79
   3   9 -17    3.81    0.88
  -3  -9 -16   32.68    2.61
   3   9 -16   35.59    2.60
   3   9 -16   36.89    2.32
   3   9 -15   25.79    2.16
   3   9 -15   29.26    2.61
  -3  -9 -15   28.60    2.61
  -3  -9 -14   34.98    3.06
   3   9 -14   30.48    2.87
   3   9 -14   28.94    2.40
  -3  -9 -13   74.66    4.55
   3   9 -13   64.35    4.35
   3   9 -13   66.24    3.73
  -3  -9 -12   12.60    2.00
   3   9 -12    8.46    1.48
   3   9 -12   10.58    2.13
  -3  -9 -11  232.09    8.36
   3   9 -11  205.20    6.98
   3   9 -11  223.60    8.64
   3   9 -10  264.80    8.10
   3   9 -10  282.13    9.90
   3   9  -9  321.70    9.04
  -3  -9  -9  360.80   10.69
   3   9  -9  336.98   10.37
   3   9  -9  353.94   11.12
  -3  -9  -8   78.26    4.56
   3   9  -8   74.81    4.48
   3   9  -8   78.76    4.83
  -3  -9  -7   78.01    4.48
   3   9  -7   74.42    4.60
  -3  -9  -7   71.14    4.41
   3   9  -6  483.00   13.01
  -3  -9  -6  505.82   13.10
   3   9  -5  208.53    7.67
  -3  -9  -5  216.16    7.66
   3  -9   5  222.33    7.17
   3  -9   4  173.26    6.13
  -3  -9  -4  179.39    6.68
   3  -9   3  120.73    4.97
  -3  -9  -3  123.31    5.26
   3  -9   2  216.43    6.87
  -3  -9  -2  222.91    7.13
   3  -9   1    8.77    1.37
  -3  -9  -1    9.71    1.40
   3  -9   0  146.00    5.45
  -3  -9   0  140.83    5.11
   3  -9  -1   12.70    1.64
   3  -9  -2  214.09    7.00
   3  -9  -3  124.50    5.22
   3  -9  -4  172.31    8.18
   3  -9  -4  178.48    6.56
   3  -9  -5  210.38    9.27
   3  -9  -5  217.63    7.54
   3  -9  -6  500.21   15.50
   3  -9  -7   63.80    5.29
   3  -9  -7   67.61    4.43
  -3   9  -7   75.68    4.85
   3  -9  -8   73.66    5.69
  -3   9  -8   85.65    5.22
   3  -9  -9  366.28   13.10
  -3   9  -9  347.11   11.01
   3  10 -17   33.17    2.01
  -3 -10 -17   31.63    2.03
  -3 -10 -16    1.86    0.82
   3  10 -16    2.18    0.89
   3  10 -15   53.82    3.32
   3  10 -15   49.33    2.54
  -3 -10 -15   49.93    3.21
  -3 -10 -14   20.15    2.25
   3  10 -14   23.00    2.39
   3  10 -14   21.81    1.82
   3  10 -13   44.82    2.73
   3  10 -13   54.28    3.86
  -3 -10 -13   50.47    3.56
   3  10 -12  105.67    5.64
  -3 -10 -12  103.05    5.26
  -3 -10 -11   35.38    3.15
   3  10 -11   33.71    3.32
  -3 -10 -10  278.75    9.31
   3  10 -10  295.83   10.12
   3  10  -9    7.84    1.73
  -3 -10  -9   12.11    1.94
  -3 -10  -8  145.80    6.31
   3  10  -8  134.60    6.19
   3  10  -8  137.34    6.62
  -3 -10  -7  266.99    8.85
   3  10  -7  265.34    9.39
   3 -10   7  279.28    8.76
   3 -10   6    9.39    1.60
   3 -10   6    8.79    1.86
  -3 -10  -6    8.91    1.79
  -3 -10  -6    9.50    1.68
   3  10  -6   12.40    2.09
   3 -10   5  224.59    7.48
   3 -10   5  207.64    8.17
   3  10  -5  206.47    7.89
  -3 -10  -5  216.71    7.81
   3  10  -4   59.44    3.99
  -3 -10  -4   61.49    3.91
   3 -10   4   61.22    3.67
   3 -10   3   17.76    2.02
  -3 -10  -3   14.71    1.87
   3 -10   2  335.83    9.36
  -3 -10  -2  342.54    9.41
   3 -10   2  328.07   11.16
   3 -10   1   18.03    1.97
   3 -10   1   21.33    2.86
   3 -10   0  718.07   15.47
   3 -10   0  723.35   18.57
   3 -10  -1   25.87    2.36
   3 -10  -1   24.06    3.13
   3 -10  -2  322.56   11.83
   3 -10  -2  347.85    9.64
   3 -10  -3   18.09    2.93
   3 -10  -3   18.12    2.10
   3 -10  -4   57.31    4.90
   3 -10  -5  220.63    9.95
   3 -10  -5  213.59    8.53
  -3  10  -6    9.48    2.04
   3 -10  -6    8.86    2.07
   3 -10  -6    7.44    2.21
   3 -10  -7  252.96   11.04
  -3  10  -7  274.24    9.95
   3 -10  -8  140.68    8.13
  -3  10  -8  143.15    6.88
   3 -10  -9    7.63    1.92
  -3  10  -9    9.56    1.86
  -3  10 -10  291.84    9.81
   3  11 -16   74.52    3.17
  -3 -11 -16   65.37    2.93
   3  11 -15   30.17    2.30
  -3 -11 -15   30.75    2.29
  -3 -11 -14   36.22    2.64
   3  11 -14   34.97    2.75
  -3 -11 -13   26.89    2.45
   3  11 -13   22.59    2.42
  -3 -11 -12    7.46    1.50
   3  11 -12    9.97    1.83
  -3 -11 -11   69.10    4.19
   3  11 -11   72.96    4.67
   3  11 -10   36.64    3.39
  -3 -11 -10   36.72    3.09
   3  11  -9   15.89    2.42
  -3 -11  -9   11.85    1.85
  -3 -11  -8  447.17   11.94
   3  11  -8  421.47   12.64
  -3 -11  -7   23.82    2.51
   3  11  -7   23.88    2.78
   3 -11   6  179.44    6.96
  -3 -11  -6  188.78    7.06
   3  11  -6  178.24    7.53
  -3 -11  -5   63.10    3.93
   3 -11   5   61.07    3.87
   3 -11   5   56.80    4.43
   3  11  -5   55.88    4.05
   3 -11   4  235.04    7.95
   3 -11   4  236.21    9.30
   3 -11   4  225.28    9.22
   3  11  -4  240.26    8.56
   3 -11   3   84.10    5.44
   3 -11   3   86.93    5.66
   3 -11   3   91.17    4.70
   3  11  -3   84.91    4.82
   3 -11   2  110.53    5.15
   3 -11   2  108.38    6.10
   3 -11   2  105.67    6.33
   3 -11   1   36.12    2.88
   3 -11   1   35.31    3.78
  -3 -11   0   -0.04    0.95
   3 -11   0    1.01    1.20
   3 -11   0    0.36    1.30
   3 -11   0    0.03    0.84
   3 -11  -1   30.04    3.34
   3 -11  -1   28.97    3.57
   3 -11  -2  123.20    7.24
   3 -11  -2  110.32    6.21
   3 -11  -3   87.25    6.19
   3 -11  -3   91.15    5.70
   3 -11  -4  234.55   10.43
   3 -11  -4  215.56    9.12
   3 -11  -5   56.03    5.11
   3 -11  -5   51.89    4.34
   3 -11  -6  174.47    9.28
   3 -11  -6  181.38    8.24
  -3  11  -6  184.01    8.18
  -3  11  -7   27.26    3.11
   3 -11  -7   23.86    3.59
   3 -11  -8  432.61   15.00
  -3  11  -8  428.28   12.99
  -3  11  -9   14.84    2.27
  -3  11 -10   37.48    3.31
  -3  11 -11   73.76    4.38
  -3 -12 -15    6.06    0.92
   3  12 -15    5.54    1.03
   3 -12  15    5.65    1.11
   3 -12  14   10.86    1.57
  -3 -12 -14   12.26    1.39
   3  12 -14   10.50    1.43
  -3 -12 -13   11.61    1.51
   3  12 -13   12.96    1.76
   3  12 -12  284.52    8.96
  -3 -12 -12  285.66    8.21
  -3 -12 -11  234.03    7.56
   3  12 -11  248.15    8.53
  -3 -12 -10   18.86    2.13
   3  12 -10   20.12    2.53
  -3 -12  -9  194.43    7.00
   3  12  -9  178.88    7.55
  -3 -12  -8   20.18    2.29
   3  12  -8   19.13    2.54
   3  12  -7   36.80    3.38
  -3 -12  -7   43.63    3.25
   3 -12   6  143.71    7.41
   3  12  -6  146.20    6.75
   3 -12   5  334.25   11.83
   3  12  -5  320.71   10.45
   3 -12   4  184.94    8.60
   3  12  -4  170.89    7.17
   3 -12   3  223.83    7.97
   3 -12   3  226.96    9.65
   3  12  -3  225.57    8.19
   3 -12   2   11.41    2.49
   3 -12   2    9.69    1.82
   3 -12   1  262.90   10.75
   3 -12   0   31.58    3.55
   3 -12   0   27.11    3.43
   3 -12  -1  260.89   10.48
   3 -12  -1  281.87   11.42
   3 -12  -2   10.29    2.38
   3 -12  -3  221.09   10.24
   3 -12  -4  178.77    9.24
   3 -12  -5  317.93   12.84
  -3  12  -5  318.82   11.25
   3 -12  -6  136.15    8.15
  -3  12  -6  139.49    7.13
   3 -12  -7   42.22    4.56
  -3  12  -7   38.43    3.73
  -3  12  -8   22.40    2.84
   3 -12  -8   14.93    2.94
  -3  12  -9  186.16    7.72
  -3  12 -10   16.56    2.19
  -3  12 -11  260.77    8.37
   3 -13  14  122.73    4.57
   3  13 -14  113.85    4.08
   3 -13  13   79.98    4.05
   3  13 -13   84.29    3.83
   3  13 -12   14.36    1.77
   3 -13  12   18.44    2.19
  -3 -13 -12   14.09    1.49
   3 -13  11   70.50    4.36
  -3 -13 -11   69.99    3.43
   3  13 -11   72.12    4.09
  -3 -13 -10   49.19    3.02
   3 -13  10   42.58    3.58
   3  13 -10   50.36    3.58
   3  13  -9    9.34    1.77
   3 -13   9    6.86    1.81
   3  13  -8    1.90    1.14
   3 -13   8    3.32    1.63
   3  13  -7    9.73    2.00
   3 -13   7    6.45    1.84
   3 -13   6   39.25    3.94
   3  13  -6   45.54    3.70
   3 -13   5   79.32    5.60
   3  13  -5   69.64    4.51
   3 -13   4  369.65   12.75
   3  13  -4  354.92   10.85
   3 -13   3   71.93    5.47
   3 -13   2  139.53    7.66
   3 -13   1   59.99    5.08
   3 -13   0   18.19    3.05
   3 -13  -1   48.96    4.73
   3 -13  -2  131.50    7.79
   3 -13  -3   67.62    5.69
  -3  13  -4  365.55   12.19
   3 -13  -4  366.39   13.79
   3 -13  -5   72.10    5.90
  -3  13  -5   75.94    5.22
   3 -13  -6   45.45    4.72
  -3  13  -6   40.76    3.75
  -3  13  -7    8.61    1.90
   3 -13  -7    5.66    2.14
  -3  13  -8    1.81    1.24
   3 -13  -8    3.41    1.61
  -3  13  -9    7.59    1.64
  -3  13 -10   46.90    3.38
  -3  13 -11   65.52    3.67
   3 -14  13   76.11    3.38
   3  14 -13   70.88    3.03
   3 -14  12  109.54    4.66
   3  14 -12  106.67    4.20
   3 -14  11   51.43    3.42
   3  14 -11   51.99    3.13
   3 -14  10  151.63    6.42
   3  14 -10  149.62    5.82
   3  14  -9    0.69    0.91
   3 -14   9    1.92    1.24
   3 -14   8   69.77    4.75
   3  14  -8   75.34    4.39
   3 -14   7   42.00    3.83
   3  14  -7   39.58    3.23
   3 -14   6  160.23    7.73
   3  14  -6  160.81    6.70
   3 -14   5  116.30    6.67
   3  14  -5  114.51    5.56
   3  14  -4   22.75    2.50
   3 -14   4   27.24    3.40
   3 -14   3   85.42    5.87
   3 -14   2  147.83    7.85
   3 -14   1    2.18    1.63
   3 -14   0  118.81    7.18
   3 -14  -1    3.47    1.74
   3 -14  -2  163.43    8.63
   3 -14  -3   92.88    6.55
  -3 -14   3   88.72    4.36
  -3  14  -3   89.86    5.60
  -3  14  -4   23.37    2.98
   3 -14  -4   29.51    3.97
   3 -14  -5  118.12    7.36
  -3  14  -5  113.43    6.19
   3 -14  -6  180.99    8.94
  -3  14  -6  164.21    7.43
   3 -14  -7   35.56    3.95
  -3  14  -7   41.96    3.54
  -3  14  -8   71.15    4.43
  -3  14  -9    0.45    0.84
  -3  14 -10  145.44    5.64
  -3  14 -11   51.81    2.92
   3  15 -12   82.92    3.04
   3 -15  11   43.37    2.73
   3  15 -11   43.18    2.44
   3 -15  10   17.59    1.94
   3  15 -10   19.40    1.81
   3 -15   9   85.42    4.55
   3  15  -9   90.26    4.14
   3  15  -8    9.00    1.41
   3 -15   8    8.38    1.69
   3  15  -7    8.03    1.50
   3 -15   7   10.50    1.97
   3 -15   6   46.01    3.86
   3  15  -6   40.47    2.99
   3 -15   5   60.31    4.54
   3  15  -5   58.33    3.58
   3 -15   4   27.17    3.19
   3  15  -4   24.24    2.31
   3 -15   3  137.84    7.16
   3 -15   2   52.28    4.51
   3 -15   1   71.73    5.28
   3 -15   0   24.71    3.39
   3 -15  -1   69.61    5.34
   3 -15  -2   62.65    5.14
  -3  15  -2   62.61    4.56
   3 -15  -3  135.98    7.49
  -3  15  -3  145.55    6.92
   3 -15  -4   31.01    3.62
  -3  15  -4   31.77    3.22
  -3 -15   5   59.11    3.29
   3 -15  -5   64.44    4.99
  -3  15  -5   60.69    4.28
   3 -15  -6   44.01    4.14
  -3  15  -6   43.83    3.51
  -3  15  -7    7.99    1.63
  -3  15  -8    9.39    1.60
  -3  15  -9   93.60    4.32
  -3  15 -10   18.08    1.75
  -3  15 -11   36.85    2.05
  -3 -15  12   82.12    2.86
   3  16 -10   39.47    2.02
   3 -16   9   22.13    1.99
   3  16  -9   19.25    1.58
   3  16  -8    0.38    0.73
   3 -16   8    2.40    1.03
   3  16  -7   11.04    1.38
   3 -16   7   10.05    1.62
   3 -16   6   12.62    1.93
   3  16  -6   12.23    1.45
   3  16  -5   33.06    2.32
   3 -16   5   33.34    3.15
   3 -16   4   10.32    1.96
   3 -16   3   23.56    2.78
   3 -16   2   27.80    3.15
   3 -16   1  135.85    6.83
  -3  16   1  126.68    6.12
   3 -16   0   36.00    3.57
  -3  16   0   38.34    3.39
  -3  16  -1  130.39    6.21
   3 -16  -1  131.55    6.85
   3 -16  -2   31.02    3.34
  -3  16  -2   33.75    3.15
   3 -16  -3   24.25    2.90
  -3  16  -3   22.84    2.60
  -3  16  -4    9.90    1.71
   3 -16  -4    9.60    1.99
   3 -16  -5   39.59    3.52
  -3  16  -5   34.97    2.98
  -3  16  -6   15.78    1.95
  -3  16  -7    9.59    1.54
  -3  16  -8    0.87    0.75
  -3 -16   8    1.98    0.71
  -3 -16   9   23.22    1.52
  -3  16  -9   19.93    1.69
   3 -17   7   37.34    2.42
  -3  17   6   11.01    1.43
   3 -17   6    9.07    1.45
  -3  17   5   13.59    1.68
   3 -17   5   11.28    1.74
   3 -17   4  128.09    5.56
  -3  17   4  139.84    5.40
  -3  17   3   11.30    1.70
   3 -17   3    9.38    1.71
   3 -17   2   55.39    3.79
  -3  17   2   45.89    3.24
   3 -17   1   78.10    4.61
  -3  17   1   78.51    4.36
   3 -17   0  184.49    7.35
  -3  17   0  187.11    6.91
   3 -17  -1   77.39    4.64
  -3  17  -1   77.30    4.29
   3 -17  -2   44.60    3.49
  -3  17  -2   49.69    3.36
  -3  17  -3    8.16    1.49
   3 -17  -3   11.20    1.88
   3 -17  -4  133.09    5.87
  -3  17  -4  142.90    5.55
  -3  17  -5   13.21    1.68
  -3  17  -6   11.36    1.48
  -3  17  -7   37.70    2.32
   3 -18   3   67.81    3.30
  -3  18   3   68.86    3.19
  -3  18   2   10.95    1.42
   3 -18   2   14.02    1.65
   3 -18   1  339.23    8.94
  -3  18   1  363.83    8.88
   3 -18   0  194.02    6.33
  -3  18   0  189.83    6.06
   3 -18  -1  344.34    9.02
  -3  18  -1  345.94    8.73
  -3  18  -2   16.03    1.70
  -3  18  -3   67.08    3.25
  -3  18  -4   15.13    1.52
  -3  18  -5   26.43    1.78
   4   0   0  192.39    5.42
   4   0   1  128.02    4.19
   4   0  -1  129.85    4.40
   4   0   2 1024.80   17.81
   4   0  -2 1056.59   18.83
   4   0  -3   25.17    2.07
   4   0   3   25.83    1.71
   4   0   4  129.83    4.08
   4   0  -4  132.67    5.07
   4   0  -5  211.89    6.98
   4   0   5  219.79    5.62
   4   0   6 1034.76   17.79
   4   0  -6 1025.32   20.43
   4   0   7    0.91    0.51
   4   0  -7    0.60    0.83
   4   0  -7    0.48    0.51
   4   0   7    0.77    0.53
   4   0  -8  170.83    6.94
  -4   0  -8  163.68    5.90
  -4   0  -9   69.02    3.82
   4   0  -9   73.18    4.59
  -4   0 -10   49.42    3.94
   4   0 -10   50.21    3.69
   4   0 -10   43.62    3.79
   4   0 -10   45.07    3.22
  -4   0 -10   48.73    3.29
  -4   0 -11   87.00    4.56
  -4   0 -11   88.76    5.59
   4   0 -11  103.19    5.50
  -4   0 -12   25.02    2.55
   4   0 -12   26.61    2.92
  -4   0 -12   26.52    3.31
   4   0 -13   12.01    2.00
  -4   0 -13   10.79    2.15
  -4   0 -13   10.45    1.66
  -4   0 -14    3.45    1.26
   4   0 -14    1.57    1.10
  -4   0 -14    2.33    1.51
  -4   0 -15   13.53    1.85
   4   0 -15   10.91    1.85
  -4   0 -15   11.82    2.32
   4   0 -16  275.64    8.71
  -4   0 -16  293.22   10.31
  -4   0 -17   66.18    4.41
   4   0 -17   55.78    3.40
   4   0 -18    0.57    0.75
  -4   0 -18    0.50    0.97
  -4   0 -19   39.85    2.76
   4   0 -19   41.46    2.25
  -4   0 -20    6.81    1.00
  -4  -1 -20    2.94    0.75
   4   1 -19    3.23    0.85
  -4  -1 -19    3.46    1.05
   4   1 -18   17.61    1.81
  -4  -1 -18   18.57    2.23
  -4  -1 -18   18.20    1.67
   4   1 -17  133.89    5.49
  -4  -1 -17  138.36    6.42
  -4  -1 -17  125.63    5.07
  -4  -1 -16   68.16    4.73
  -4  -1 -16   61.62    3.72
  -4  -1 -15  267.55   10.26
   4   1 -15  271.71    9.08
  -4  -1 -15  268.87    8.71
  -4  -1 -14   40.06    3.92
   4   1 -14   36.90    3.32
  -4  -1 -14   40.30    3.28
  -4  -1 -13   52.75    4.47
   4   1 -13   53.26    4.01
  -4  -1 -13   51.33    3.76
  -4  -1 -12   34.92    3.07
  -4  -1 -12   33.39    3.51
   4   1 -12   31.93    3.07
   4   1 -12   33.47    3.01
  -4  -1 -11   28.32    2.71
   4   1 -11   25.71    2.82
  -4  -1 -11   27.76    3.13
   4   1 -11   28.45    2.70
  -4  -1 -11   25.68    2.59
  -4  -1 -10   51.51    3.53
  -4  -1 -10   60.73    4.35
   4   1 -10   60.56    4.07
   4   1 -10   53.81    3.55
  -4  -1 -10   62.97    3.90
  -4  -1  -9   85.80    4.44
   4   1  -9   83.24    4.94
   4  -1   9   89.67    3.67
   4   1  -8  409.46   11.68
  -4  -1  -8  418.91   10.74
   4  -1   8  436.95    9.47
   4  -1   7  177.42    5.17
   4   1  -7  182.79    6.86
   4  -1   7  161.94    5.01
   4  -1   6  210.41    5.71
   4  -1   6  214.04    5.80
   4   1  -6  203.49    7.07
   4  -1   5  148.24    4.55
   4   1  -5  148.22    5.63
   4  -1   5  149.26    4.71
   4  -1   4  270.63    6.63
   4   1  -4  271.17    7.71
   4  -1   3   88.87    3.35
   4   1  -3   77.10    3.64
   4   1  -2  271.79    7.18
   4  -1   2  280.64    6.78
   4   1  -1   12.08    1.33
   4  -1   1   12.86    1.30
   4  -1   0   16.61    1.51
   4   1   0   18.95    1.55
   4  -1  -1   11.86    1.35
   4   1   1    9.95    1.12
   4   1   2  268.46    6.45
   4  -1  -2  291.06    7.46
   4   1   3   86.87    3.11
   4  -1  -3   84.40    3.86
   4  -1  -4  291.87    8.11
   4   1   4  281.70    6.46
   4  -1  -5  154.65    5.82
   4  -1  -5  156.16    4.78
   4   1   6  218.74    5.44
   4  -1  -6  224.25    7.52
   4  -1  -6  220.53    5.98
   4  -1  -7  190.50    5.46
   4  -1  -7  177.55    6.92
   4  -1  -8  442.15   12.14
  -4   1  -8  431.23   10.40
   4  -1  -9   89.63    5.15
   4  -1 -10   70.61    4.40
   4  -1 -10   59.54    4.39
  -4   1 -10   59.04    4.35
  -4   1 -11   29.58    3.28
   4  -1 -11   24.72    2.79
  -4   1 -12   32.91    3.52
   4  -1 -12   41.07    3.49
  -4   1 -13   59.89    4.88
   4  -1 -13   52.21    3.94
  -4   1 -14   45.21    4.20
   4  -1 -14   43.24    3.42
  -4   1 -15  265.14   10.34
   4  -1 -15  274.31    8.85
   4  -1 -16   63.16    3.77
  -4   1 -16   66.49    4.70
   4  -1 -17  135.23    5.22
  -4   1 -17  138.72    6.49
   4  -1 -18   19.16    1.72
  -4   1 -18   17.02    2.06
   4  -1 -19    2.39    0.70
  -4   1 -19    4.62    1.13
  -4   1 -20    2.44    0.77
   4   2 -19  129.03    4.31
  -4  -2 -19  117.75    4.70
  -4  -2 -19  117.07    3.76
   4   2 -18   20.55    1.97
  -4  -2 -18   26.21    2.55
  -4  -2 -18   25.14    2.04
   4   2 -17   91.09    4.46
  -4  -2 -17   81.20    4.80
  -4  -2 -17   88.74    4.32
  -4  -2 -16    9.05    1.66
   4   2 -16    8.73    1.70
  -4  -2 -16   12.83    2.23
  -4  -2 -15  161.50    7.64
   4   2 -15  162.46    6.85
  -4  -2 -15  162.37    6.73
  -4  -2 -14   43.17    4.01
   4   2 -14   44.22    3.63
  -4  -2 -14   47.61    3.69
  -4  -2 -13   57.14    4.01
   4   2 -13   58.67    4.24
  -4  -2 -13   57.73    4.59
   4   2 -13   55.74    3.91
  -4  -2 -12   26.46    2.77
   4   2 -12   28.90    3.02
  -4  -2 -12   31.67    3.40
   4   2 -12   27.64    2.75
  -4  -2 -11  132.83    6.04
  -4  -2 -11  138.96    6.81
   4   2 -11  137.12    6.37
   4   2 -11  127.55    5.83
  -4  -2 -11  124.64    5.85
  -4  -2 -10   28.53    2.99
   4   2 -10   28.99    2.82
  -4  -2 -10   32.44    2.94
   4   2 -10   27.59    2.59
   4   2 -10   27.61    2.42
  -4  -2 -10   32.35    2.96
   4   2  -9   18.92    2.20
   4   2  -9   19.41    2.13
  -4  -2  -9   19.42    2.18
   4   2  -8   41.53    3.33
  -4  -2  -8   41.28    3.03
   4  -2   7  201.58    5.71
   4   2  -7  196.86    7.18
  -4  -2  -7  187.75    6.56
   4  -2   7  192.33    5.70
   4  -2   6   18.51    1.58
   4   2  -6   17.74    2.03
   4  -2   6   21.06    1.71
   4  -2   5  339.03    7.90
   4   2  -5  327.71    9.11
   4  -2   5  341.32    7.98
   4  -2   4  956.37   16.97
   4  -2   4  967.01   17.13
   4   2  -4  933.97   18.27
   4   2  -3  163.95    5.50
   4  -2   3  167.63    4.99
   4  -2   3  166.06    5.03
   4  -2   2   68.09    2.99
   4   2  -2   58.86    3.03
   4  -2   2   62.35    2.88
   4   2  -1 1029.86   18.27
   4  -2   1 1044.46   18.25
   4  -2   1 1011.38   18.08
   4   2   0 4231.49   63.58
   4  -2   0 4252.80   64.10
   4  -2   0 4306.89   63.75
   4  -2  -1 1043.80   18.73
   4  -2  -1 1039.74   18.33
   4   2   1 1031.64   17.74
   4  -2  -2   66.65    3.28
   4   2   2   59.42    2.53
   4  -2  -2   65.09    2.98
   4   2   3  161.59    4.38
   4  -2  -3  165.23    5.02
   4  -2  -3  172.83    5.78
   4  -2  -4  984.65   18.91
   4   2   4  952.78   16.05
   4  -2  -4  953.40   17.29
   4  -2  -5  333.74    9.36
   4  -2  -5  347.14    8.16
   4  -2  -6   16.25    2.03
   4  -2  -6   21.33    1.75
   4  -2  -7  199.84    7.37
   4  -2  -7  197.51    5.75
  -4   2  -8   47.42    2.97
   4  -2  -8   44.10    3.57
  -4   2  -9   23.05    2.69
  -4   2  -9   18.74    2.01
   4  -2  -9   20.70    2.56
  -4   2 -10   33.66    3.36
   4  -2 -10   36.99    3.17
   4  -2 -10   29.97    3.12
  -4   2 -10   27.32    2.50
  -4   2 -11  126.15    6.72
   4  -2 -11  124.53    6.68
  -4   2 -12   31.21    3.51
   4  -2 -12   30.55    2.92
   4  -2 -13   62.36    4.12
  -4   2 -13   54.88    4.67
  -4   2 -14   41.75    4.08
   4  -2 -14   48.83    3.54
   4  -2 -15  170.30    6.54
  -4   2 -15  186.11    8.12
   4  -2 -16    8.45    1.46
  -4   2 -16   11.51    2.18
   4  -2 -17   86.00    3.89
  -4   2 -17   91.30    5.10
   4  -2 -18   26.41    1.86
  -4   2 -18   23.72    2.41
  -4   2 -19  129.66    4.98
  -4   2 -20    5.97    0.97
  -4  -3 -19   11.20    1.21
   4   3 -19   12.74    1.36
  -4  -3 -19   10.87    1.44
  -4  -3 -18   13.30    1.59
   4   3 -18   14.60    1.70
  -4  -3 -18   12.23    1.70
   4   3 -17   37.27    2.86
  -4  -3 -17   35.50    3.08
  -4  -3 -17   38.51    2.87
  -4  -3 -16   14.69    2.00
   4   3 -16   18.20    2.25
  -4  -3 -16   17.15    2.41
  -4  -3 -15    6.08    1.54
   4   3 -15    5.89    1.65
   4   3 -14  245.67    8.92
   4   3 -14  249.00    8.63
  -4  -3 -14  246.78    9.63
  -4  -3 -14  245.20    8.80
  -4  -3 -13   32.52    3.45
   4   3 -13   27.50    2.90
   4   3 -13   30.02    2.90
  -4  -3 -13   30.35    3.03
  -4  -3 -12   82.51    4.88
  -4  -3 -12   85.08    5.39
   4   3 -12   79.00    4.89
   4   3 -12   82.71    4.76
  -4  -3 -11   44.29    3.51
  -4  -3 -11   38.17    3.56
   4   3 -11   41.66    3.47
   4   3 -11   35.20    2.92
   4   3 -11   40.50    3.32
  -4  -3 -11   41.42    3.42
  -4  -3 -10   26.03    2.72
   4   3 -10   26.04    2.70
  -4  -3 -10   23.81    2.83
   4   3 -10   20.76    2.20
  -4  -3 -10   19.88    2.42
   4   3 -10   21.52    2.33
  -4  -3  -9   58.21    3.81
   4   3  -9   54.06    3.69
  -4  -3  -9   54.29    3.84
   4   3  -9   58.46    3.68
  -4  -3  -9   56.97    3.78
  -4  -3  -8  280.84    8.79
   4  -3   7  123.37    4.51
   4   3  -7  114.90    5.37
  -4  -3  -7  113.65    5.10
   4  -3   6  986.50   18.05
   4  -3   6 1016.96   18.20
   4   3  -6  993.99   19.97
   4  -3   5  222.73    6.18
   4   3  -5  220.26    7.13
   4  -3   5  224.76    6.28
   4  -3   4  555.04   11.27
   4   3  -4  526.71   12.15
   4  -3   4  552.14   11.38
   4   3  -3  481.73   10.69
   4  -3   3  464.85    9.83
   4  -3   2  186.86    5.46
   4  -3   2  177.48    5.37
   4   3  -2  171.41    5.49
   4  -3   1   28.24    2.04
   4   3  -1   25.19    1.88
   4  -3   1   25.62    1.90
   4  -3   0  478.53   10.35
   4   3   0  460.42    9.70
   4  -3   0  455.69    9.92
   4   3   1   29.58    1.79
   4  -3  -1   25.92    2.08
   4  -3  -1   28.65    2.02
   4   3   2  182.84    4.77
   4  -3  -2  178.59    5.90
   4  -3  -2  185.39    5.53
   4  -3  -3  475.73   10.25
   4  -3  -3  459.52   11.04
   4  -3  -4  545.74   11.47
   4  -3  -4  555.00   12.76
   4  -3  -5  220.52    7.38
   4  -3  -5  221.48    6.32
   4  -3  -6 1028.12   20.78
   4  -3  -6 1008.00   18.59
  -4   3  -6 1032.24   18.79
   4  -3  -7  119.07    5.66
  -4   3  -7  123.77    4.77
   4  -3  -8  299.30    9.78
  -4   3  -8  286.31    8.14
  -4   3  -9   52.63    3.97
  -4   3  -9   56.57    3.40
   4  -3  -9   52.77    4.03
  -4   3 -10   24.82    2.89
   4  -3 -10   21.05    2.67
  -4   3 -10   25.48    2.42
  -4   3 -11   40.77    3.82
   4  -3 -11   35.79    3.57
  -4   3 -11   37.41    3.04
  -4   3 -12   79.33    5.41
  -4   3 -12   83.48    4.69
  -4   3 -13   32.06    3.54
   4  -3 -13   36.24    3.03
  -4   3 -14  259.20   10.17
   4  -3 -14  245.50    8.08
  -4   3 -15    2.14    1.40
  -4   3 -16   21.18    2.68
  -4   3 -17   37.16    3.21
  -4   3 -18   11.23    1.70
  -4   3 -19   11.26    1.45
  -4  -4 -19    7.77    1.05
  -4  -4 -19    7.16    1.05
   4   4 -18   15.89    1.71
  -4  -4 -18   14.10    1.75
  -4  -4 -18   13.25    1.55
  -4  -4 -17   53.93    3.64
   4   4 -17   61.40    3.60
  -4  -4 -17   54.51    3.42
   4   4 -16    0.91    0.97
  -4  -4 -16    3.13    1.33
  -4  -4 -16    3.46    1.28
   4   4 -15   48.36    3.69
  -4  -4 -15   49.92    3.71
   4   4 -15   51.52    3.64
  -4  -4 -14  150.67    6.80
   4   4 -14  162.93    7.04
   4   4 -14  160.51    6.71
  -4  -4 -13   53.42    4.02
  -4  -4 -13   57.82    4.44
   4   4 -13   54.60    4.06
   4   4 -13   54.22    3.88
  -4  -4 -12   20.74    2.63
   4   4 -12   15.49    2.31
  -4  -4 -12   17.69    2.48
   4   4 -12   17.15    2.17
   4   4 -12   19.35    2.44
  -4  -4 -11  139.64    6.47
  -4  -4 -11  148.83    6.96
   4   4 -11  136.73    6.34
   4   4 -11  140.76    6.32
   4   4 -11  137.74    5.97
  -4  -4 -11  132.06    6.37
  -4  -4 -10  391.84   11.72
   4   4 -10  382.16   11.17
  -4  -4 -10  401.19   11.51
   4   4 -10  375.48   10.66
   4   4 -10  384.60   11.04
  -4  -4 -10  389.39   11.53
  -4  -4  -9  206.35    7.58
   4   4  -9  179.48    7.04
  -4  -4  -9  198.08    7.58
  -4  -4  -9  183.59    7.33
   4   4  -9  183.37    6.97
  -4  -4  -8  256.79    8.61
   4   4  -8  263.78    8.38
  -4  -4  -7   54.98    3.58
   4  -4   6  209.58    6.25
   4  -4   5  277.36    7.33
   4   4  -5  291.29    8.45
   4  -4   5  286.59    7.58
   4  -4   4  253.94    6.84
   4  -4   4  247.42    6.95
   4   4  -4  265.90    7.67
   4  -4   3  806.10   15.36
   4   4  -3  826.19   16.06
   4  -4   3  801.06   15.64
   4  -4   2 1107.65   19.60
   4   4  -2 1073.69   19.68
   4  -4   2 1108.36   19.74
   4   4  -1  650.85   12.75
   4  -4   1  631.89   13.02
   4  -4   1  642.14   13.04
   4   4   0  241.75    6.11
   4  -4   0  226.88    6.65
   4  -4   0  229.89    6.55
   4  -4  -1  636.17   13.34
   4  -4  -1  630.31   12.92
   4  -4  -2 1060.11   20.02
   4  -4  -2 1081.85   19.51
   4  -4  -3  839.29   16.08
   4  -4  -3  812.39   16.70
   4  -4  -4  258.89    7.19
   4  -4  -4  266.38    8.06
   4  -4  -5  290.55    8.90
   4  -4  -5  293.43    7.85
  -4   4  -5  302.54    7.57
   4  -4  -6  206.47    7.55
  -4   4  -6  219.91    6.43
   4  -4  -7   55.94    3.91
  -4   4  -7   57.23    3.21
   4  -4  -8  263.23    9.22
  -4   4  -8  276.20    7.96
   4  -4  -9  198.59    8.07
  -4   4  -9  184.49    7.65
  -4   4  -9  198.41    6.76
   4  -4 -10  384.55   12.25
  -4   4 -10  409.89   10.87
  -4   4 -10  398.74   12.24
  -4   4 -11  146.87    6.21
  -4   4 -11  143.49    7.08
   4  -4 -11  142.59    7.09
  -4   4 -12   17.51    2.60
  -4   4 -13   45.82    4.12
  -4   4 -14  163.42    7.44
  -4   4 -15   51.36    4.05
  -4   4 -16    5.86    1.57
  -4   4 -17   60.65    3.84
  -4   4 -18   13.46    1.69
  -4   4 -19    9.67    1.23
  -4  -5 -19    0.23    0.55
   4   5 -19    1.04    0.59
   4   5 -18   50.83    2.79
  -4  -5 -18   42.40    2.67
  -4  -5 -18   45.74    2.73
  -4  -5 -17   37.80    2.85
   4   5 -17   40.76    2.82
  -4  -5 -17   38.19    2.81
   4   5 -16   30.66    2.74
  -4  -5 -16   34.90    3.05
  -4  -5 -16   31.80    2.81
   4   5 -15   90.18    4.85
   4   5 -15   85.36    4.60
  -4  -5 -15   87.23    4.89
   4   5 -14  109.94    5.60
  -4  -5 -14  105.99    5.61
   4   5 -14  102.38    5.23
  -4  -5 -13  147.56    6.78
  -4  -5 -13  147.24    6.94
   4   5 -13  140.26    6.46
   4   5 -13  154.47    6.65
  -4  -5 -12   61.43    4.32
  -4  -5 -12   65.92    4.59
   4   5 -12   63.89    4.27
   4   5 -12   59.84    4.10
  -4  -5 -11   20.19    2.52
   4   5 -11   18.20    2.47
  -4  -5 -11   17.42    2.45
   4   5 -11   19.32    2.38
   4   5 -11   19.09    2.29
  -4  -5 -10   78.21    4.79
   4   5 -10   69.35    4.34
   4   5 -10   71.37    4.39
   4   5 -10   73.35    4.38
  -4  -5 -10   74.97    4.68
  -4  -5 -10   73.01    4.72
   4   5  -9  129.92    5.86
  -4  -5  -9  126.10    6.03
  -4  -5  -9  143.53    6.39
   4   5  -9  134.05    5.95
  -4  -5  -9  136.10    6.37
   4   5  -8  532.00   13.01
   4   5  -8  514.76   12.98
  -4  -5  -8  517.23   13.52
  -4  -5  -7   46.67    3.41
   4  -5   7   46.08    2.96
  -4  -5  -6  161.51    6.33
   4  -5   6  160.17    5.57
   4  -5   5  160.16    5.39
   4  -5   4 1199.50   21.38
   4  -5   3  106.41    4.23
   4  -5   2   93.87    3.96
   4  -5   2   86.12    3.92
   4  -5   1   22.11    1.94
   4  -5   1   17.25    1.75
   4  -5   0  990.17   18.61
   4  -5   0  977.59   18.50
   4  -5  -1   18.70    1.93
   4  -5  -1   16.85    1.76
   4  -5  -2   91.63    4.25
   4  -5  -2   82.55    3.86
   4  -5  -3   99.71    4.61
   4  -5  -4 1197.17   22.93
   4  -5  -5  159.62    6.41
  -4   5  -5  168.41    5.31
   4  -5  -6  160.41    6.66
  -4   5  -6  177.52    5.71
   4  -5  -7   41.85    3.44
  -4   5  -7   48.05    2.94
  -4   5  -8  535.85   13.77
   4  -5  -8  535.78   14.34
  -4   5  -8  558.27   12.63
   4  -5  -9  141.71    6.80
  -4   5  -9  145.20    6.64
  -4   5  -9  146.65    5.82
  -4   5 -10   85.30    5.17
   4  -5 -10   76.49    5.12
  -4   5 -10   83.73    4.48
  -4   5 -11   22.31    2.80
   4  -5 -11   15.37    2.53
  -4   5 -11   15.85    2.12
  -4   5 -12   66.43    4.84
  -4   5 -13  149.70    7.31
  -4   5 -13  144.76    6.81
  -4   5 -14  101.36    5.54
  -4   5 -15   85.18    4.91
  -4   5 -16   28.55    2.72
  -4   5 -17   39.65    2.89
  -4   5 -18   49.03    2.85
   4   6 -18   32.85    2.12
  -4  -6 -18   29.43    2.13
  -4  -6 -17   23.21    2.05
  -4  -6 -17   22.01    2.11
   4   6 -16   28.47    2.50
  -4  -6 -16   32.32    2.69
   4   6 -16   30.88    2.56
  -4  -6 -16   35.54    2.91
   4   6 -15   42.61    3.27
  -4  -6 -15   36.64    3.14
   4   6 -15   38.21    3.01
  -4  -6 -15   42.55    3.39
   4   6 -14  253.68    8.59
   4   6 -14  259.99    8.68
  -4  -6 -14  255.00    9.02
  -4  -6 -13    0.26    1.20
   4   6 -13    1.05    1.02
   4   6 -13    1.05    1.05
  -4  -6 -12  170.23    7.32
   4   6 -12  169.13    7.06
   4   6 -12  157.30    6.72
  -4  -6 -11  214.17    8.29
   4   6 -11  204.58    7.69
   4   6 -11  209.74    7.99
  -4  -6 -10  298.51    9.95
   4   6 -10  300.76    9.49
   4   6 -10  309.57    9.84
   4   6 -10  297.29    9.61
  -4  -6 -10  302.16   10.29
  -4  -6  -9  375.84   11.15
   4   6  -9  355.06   10.29
   4   6  -9  344.73   10.47
  -4  -6  -9  350.08   11.15
   4   6  -8  219.92    7.58
   4   6  -8  218.38    7.84
  -4  -6  -8  223.55    7.32
  -4  -6  -8  217.09    8.24
   4   6  -7   87.83    4.50
   4   6  -7   91.36    4.80
  -4  -6  -7   96.51    5.16
   4  -6   7   97.18    4.53
  -4  -6  -6  464.18   12.35
   4  -6   6  483.51   11.33
   4  -6   5  139.09    5.23
  -4  -6  -5  148.23    6.06
   4  -6   4  279.81    7.77
   4  -6   3  207.08    6.44
   4  -6   2   69.39    3.53
   4  -6   1  450.96   10.72
   4  -6   0   80.02    3.92
   4  -6  -1  440.24   10.84
   4  -6  -2   69.90    3.83
   4  -6  -3  214.22    7.22
   4  -6  -4  274.53    8.63
   4  -6  -5  137.36    6.00
  -4   6  -5  140.82    4.83
   4  -6  -6  459.95   12.63
  -4   6  -6  485.99   10.90
   4  -6  -7   93.44    5.20
  -4   6  -7  100.59    4.39
   4  -6  -8  230.68    9.45
  -4   6  -8  235.08    7.40
   4  -6  -8  236.28    8.82
  -4   6  -9  366.16   11.23
  -4   6  -9  387.54   10.35
   4  -6  -9  362.20   11.65
  -4   6 -10  315.47   10.51
   4  -6 -10  329.68   11.17
  -4   6 -10  336.18    9.81
  -4   6 -11  212.67    8.49
  -4   6 -12  151.73    7.16
  -4   6 -12  165.01    7.02
  -4   6 -13   -0.53    1.25
  -4   6 -14  246.16    8.56
  -4   6 -15   37.46    3.05
  -4   6 -16   34.49    2.73
  -4   6 -17   22.81    2.03
  -4   6 -18   27.41    1.87
  -4  -7 -18   10.77    1.28
   4   7 -18   11.23    1.16
   4   7 -17   93.51    3.81
  -4  -7 -17   89.17    4.04
   4   7 -16  284.04    8.00
  -4  -7 -16  285.38    8.54
   4   7 -16  292.31    8.20
   4   7 -15    9.32    1.65
  -4  -7 -15    9.54    1.74
   4   7 -15   11.18    1.78
   4   7 -14   68.06    4.02
   4   7 -14   75.43    4.36
  -4  -7 -14   67.41    4.41
  -4  -7 -13  248.56    8.92
   4   7 -13  231.29    8.02
   4   7 -13  242.07    8.48
  -4  -7 -12  381.97   11.58
   4   7 -12  358.16   10.46
   4   7 -12  371.85   11.12
  -4  -7 -11   68.46    4.61
   4   7 -11   61.66    3.93
   4   7 -11   68.01    4.39
  -4  -7 -10  220.76    8.49
   4   7 -10  206.36    7.47
   4   7 -10  222.78    8.28
  -4  -7  -9  173.38    7.38
   4   7  -9  170.86    6.60
   4   7  -9  171.58    7.07
  -4  -7  -9  162.68    7.37
   4  -7   8  599.84   14.11
   4   7  -8  554.34   13.40
   4   7  -8  568.75   14.28
  -4  -7  -8  555.18   14.80
   4   7  -7  346.15    9.69
   4   7  -7  357.21   10.52
  -4  -7  -7  368.92    9.71
  -4  -7  -7  334.73   10.71
   4  -7   7  381.30   10.20
   4  -7   6  100.56    4.65
   4   7  -6  102.02    4.57
   4   7  -6   94.36    4.93
  -4  -7  -6   95.62    5.16
   4  -7   5  248.23    7.61
  -4  -7  -5  248.16    8.40
   4  -7   4  127.62    5.09
  -4  -7  -4  133.33    5.71
   4  -7   3  113.58    4.76
   4  -7   2  108.80    4.70
   4  -7   1  260.11    7.77
   4  -7   0  176.01    6.25
   4  -7  -1  248.70    7.77
   4  -7  -2  107.88    4.94
   4  -7  -3  109.51    5.08
   4  -7  -4  122.62    5.61
   4  -7  -5  239.66    8.36
   4  -7  -6  117.32    5.76
  -4   7  -6  108.66    4.41
   4  -7  -7  345.31   11.01
   4  -7  -7  339.03   12.13
   4  -7  -8  551.98   16.36
   4  -7  -8  566.26   15.21
  -4   7  -9  186.96    6.78
   4  -7  -9  180.59    7.95
  -4   7 -10  222.07    7.74
  -4   7 -11   60.05    4.24
  -4  -8 -18    6.07    0.95
  -4  -8 -17    1.66    0.86
   4   8 -17    1.68    0.68
   4   8 -16   23.91    1.94
   4   8 -16   23.86    2.08
  -4  -8 -16   19.30    2.06
   4   8 -15  152.51    5.81
   4   8 -15  154.79    5.52
  -4  -8 -15  147.30    6.01
   4   8 -14   26.18    2.36
   4   8 -14   30.69    2.76
  -4  -8 -14   24.83    2.65
  -4  -8 -13   21.83    2.63
   4   8 -13   20.21    2.16
   4   8 -13   19.94    2.41
  -4  -8 -12  113.03    5.86
   4   8 -12   98.69    4.77
   4   8 -12  109.21    5.51
  -4  -8 -11 1106.52   23.00
   4   8 -11 1088.87   22.50
   4   8 -10    1.31    1.17
  -4  -8 -10    2.25    1.33
   4   8 -10    0.76    0.90
  -4  -8  -9  118.94    6.02
   4   8  -9  103.69    4.92
   4   8  -9  113.99    5.77
  -4  -8  -8   58.84    4.21
   4   8  -8   51.38    3.35
   4   8  -8   59.60    4.03
  -4  -8  -8   60.36    4.37
   4  -8   7  272.06    8.61
   4   8  -7  248.26    7.78
   4   8  -7  252.04    8.69
  -4  -8  -7  259.33    9.26
   4  -8   6  707.13   15.65
   4   8  -6  720.18   14.96
   4   8  -6  695.93   16.19
  -4  -8  -6  677.14   14.86
  -4  -8  -6  690.47   16.67
  -4  -8  -5    2.77    1.03
   4   8  -5    4.67    1.51
   4   8  -5    3.43    1.14
   4  -8   5    3.32    1.11
  -4  -8  -5    2.44    1.17
   4  -8   4  221.76    7.33
  -4  -8  -4  237.66    8.11
  -4  -8  -3  134.72    5.77
   4  -8   3  130.81    5.41
   4  -8   2  311.43    8.97
   4  -8   1   56.74    3.49
   4  -8   0   66.01    3.84
   4  -8  -1   54.24    3.47
   4  -8  -2  294.76    9.02
   4  -8  -3  134.40    5.83
   4  -8  -4  210.26    8.92
   4  -8  -4  222.68    7.99
   4  -8  -5    2.84    1.21
   4  -8  -5    1.82    1.44
   4  -8  -6  674.42   16.54
   4  -8  -6  675.02   18.42
   4  -8  -7  252.55    9.24
   4  -8  -7  247.39   10.38
   4  -8  -8   60.59    5.04
  -4  -9 -17  136.98    4.47
   4   9 -16   60.41    2.67
   4   9 -16   63.74    3.15
  -4  -9 -16   58.76    3.22
  -4  -9 -15    5.13    1.30
   4   9 -15    4.27    0.91
   4   9 -15    3.82    1.04
  -4  -9 -14   -0.19    1.00
   4   9 -14    0.62    0.66
   4   9 -14    0.70    0.97
   4   9 -13  186.82    6.20
   4   9 -13  201.13    7.28
  -4  -9 -13  201.80    7.58
  -4  -9 -12  146.90    6.55
   4   9 -12  138.47    5.34
   4   9 -12  145.81    6.34
  -4  -9 -11    3.99    1.39
   4   9 -11    4.03    1.12
   4   9 -11    5.20    1.57
  -4  -9 -10  509.81   13.60
   4   9 -10  493.21   13.21
  -4  -9  -9  232.43    8.65
   4   9  -9  207.72    6.84
   4   9  -9  217.02    8.19
   4   9  -8  157.49    5.77
   4   9  -8  147.31    6.65
   4  -9   7  122.59    5.72
   4   9  -7  114.57    4.83
   4   9  -7  113.05    5.66
  -4  -9  -7  110.22    5.89
   4  -9   6  277.47    8.89
   4   9  -6  279.00    9.22
  -4  -9  -6  282.40    9.68
   4  -9   5  191.84    7.03
   4   9  -5  184.52    7.19
  -4  -9  -5  174.82    7.26
   4  -9   4  212.76    7.48
  -4  -9  -4  225.54    8.14
  -4  -9  -4  229.38    7.22
  -4  -9  -3   25.00    2.38
   4  -9   3   28.18    2.59
  -4  -9  -3   29.47    2.78
  -4  -9  -2  181.10    6.44
   4  -9   2  187.98    6.90
   4  -9   2  178.42    7.84
  -4  -9  -2  186.51    6.92
  -4  -9  -1  175.19    6.36
   4  -9   1  181.34    6.81
  -4  -9  -1  176.42    6.60
   4  -9   1  185.69    8.04
  -4  -9   0   69.09    3.90
   4  -9   0   75.60    4.25
   4  -9  -1  182.76    6.91
   4  -9  -1  176.24    8.05
   4  -9  -2  164.18    7.91
   4  -9  -2  183.38    6.92
   4  -9  -3   26.61    3.27
   4  -9  -3   30.00    2.81
   4  -9  -4  209.50    9.26
   4  -9  -4  215.83    7.98
   4  -9  -5  180.65    7.48
   4  -9  -5  183.90    8.77
   4  -9  -6  283.66    9.84
   4  -9  -6  288.85   11.45
   4  -9  -7  114.79    7.04
   4  -9  -8  151.07    8.11
  -4 -10 -16    3.87    0.95
   4  10 -15   55.30    2.45
   4  10 -15   54.38    2.99
  -4 -10 -15   52.05    3.06
   4  10 -14   25.39    2.29
   4  10 -14   28.00    1.92
  -4 -10 -14   25.82    2.36
   4  10 -13   21.12    1.77
   4  10 -13   20.57    2.23
  -4 -10 -13   21.72    2.38
  -4 -10 -12   27.03    2.75
   4  10 -12   21.88    1.89
   4  10 -12   23.95    2.51
  -4 -10 -11    1.63    1.08
   4  10 -11    3.07    0.95
   4  10 -11    2.92    1.26
  -4 -10 -10  241.00    8.52
   4  10 -10  219.68    6.63
   4  10 -10  222.67    8.21
  -4 -10  -9   47.27    3.72
   4  10  -9   40.25    3.42
  -4 -10  -8  121.00    5.95
   4  10  -8  115.20    5.79
   4  10  -7    1.25    1.13
  -4 -10  -7    5.11    1.49
   4  10  -6   13.89    2.04
   4 -10   5  791.51   17.61
   4  10  -5  797.65   17.83
  -4 -10  -5  764.64   18.07
   4 -10   4  106.96    5.32
  -4 -10  -4  110.24    5.59
  -4 -10  -3   54.64    3.39
   4 -10   3   45.56    3.44
   4 -10   3   52.49    4.38
  -4 -10  -3   43.11    3.42
  -4 -10  -2   30.42    2.58
   4 -10   2   34.78    3.03
   4 -10   2   38.94    3.82
  -4 -10  -2   27.88    2.71
  -4 -10  -1   35.86    2.84
   4 -10   1   35.78    3.06
   4 -10   1   34.44    3.73
  -4 -10   0  272.46    8.46
   4 -10   0  274.50    8.93
   4 -10   0  275.24   10.65
   4 -10  -1   38.21    3.87
   4 -10  -1   34.51    3.04
   4 -10  -2   30.50    3.55
   4 -10  -2   32.90    2.96
   4 -10  -3   42.96    4.21
   4 -10  -3   45.88    3.64
   4 -10  -4  108.02    6.75
   4 -10  -4  112.66    5.80
   4 -10  -5  786.97   20.92
  -4  10  -6   18.42    2.52
   4 -10  -6   13.41    2.62
   4 -10  -6   12.54    2.39
  -4  10  -7    2.81    1.32
   4 -10  -7    7.74    2.25
   4 -10  -8  110.64    7.00
  -4 -11 -15   51.45    2.71
   4 -11  15   55.60    3.18
   4  11 -15   52.47    2.65
   4  11 -14   18.57    1.79
  -4 -11 -14   16.44    1.76
  -4 -11 -13   10.50    1.58
   4  11 -13    8.13    1.39
  -4 -11 -12    0.96    0.88
   4  11 -12    1.48    1.00
  -4 -11 -11   71.94    4.24
   4  11 -11   82.06    4.49
  -4 -11 -10  104.68    5.23
   4  11 -10   90.91    4.94
  -4 -11  -9   77.18    4.57
   4  11  -9   77.16    4.58
  -4 -11  -8    9.51    1.80
   4  11  -8    8.53    1.73
  -4 -11  -7   35.02    3.11
   4  11  -7   28.72    2.84
  -4 -11  -6  285.61    9.34
   4  11  -6  281.48    9.29
   4 -11   5   76.73    5.43
   4  11  -5   79.87    4.62
   4 -11   4  597.85   16.82
   4 -11   3  517.62   13.62
   4 -11   3  512.95   15.47
  -4 -11  -2  280.10    8.36
   4 -11   2  273.87    9.29
   4 -11   2  284.48   10.98
  -4 -11  -1  117.83    5.16
   4 -11   1  114.57    5.66
   4 -11   1  110.50    6.68
  -4 -11   0  440.20   11.35
   4 -11   0  437.16   12.16
   4 -11   0  405.47   13.81
  -4 -11   1  118.68    5.37
   4 -11  -1  112.24    6.86
   4 -11  -1  102.45    5.38
   4 -11  -2  266.42   10.97
   4 -11  -3  506.02   16.05
   4 -11  -4  648.62   18.78
   4 -11  -5   74.64    5.88
   4 -11  -6  272.08   11.41
  -4  11  -6  267.44    9.76
   4 -11  -7   32.69    3.91
  -4  11  -7   38.06    3.49
  -4  11  -8    8.42    1.75
   4 -11  -8    9.78    2.50
  -4 -12 -14   10.16    1.22
   4 -12  14   10.32    1.45
   4  12 -14   10.29    1.24
   4 -12  13   37.71    2.90
  -4 -12 -13   39.95    2.49
   4  12 -13   40.99    2.58
   4 -12  12   76.00    4.39
   4  12 -12   74.98    3.80
  -4 -12 -12   77.95    3.78
   4 -12  11   44.20    3.53
   4  12 -11   37.98    2.86
  -4 -12 -11   42.18    2.95
  -4 -12 -10   37.76    2.88
   4 -12  10   40.45    3.53
   4  12 -10   37.53    3.00
  -4 -12  -9   93.02    4.66
   4 -12   9   91.29    5.39
   4  12  -9   84.43    4.61
  -4 -12  -8   41.72    3.20
   4 -12   8   41.04    3.85
   4  12  -8   40.48    3.26
  -4 -12  -7  217.30    7.66
   4 -12   7  220.01    9.12
   4  12  -7  209.79    7.75
  -4 -12  -6  136.89    5.97
   4 -12   6  146.28    7.50
   4  12  -6  144.93    6.27
  -4 -12  -5   96.95    4.93
   4 -12   5   92.05    6.04
   4  12  -5  100.81    5.12
   4 -12   4  338.81   12.17
   4 -12   3   29.93    3.63
   4 -12   2   83.85    5.90
  -4 -12  -1   29.89    2.54
   4 -12   1   20.31    2.98
  -4 -12   0   20.15    2.17
   4 -12   0   28.97    3.66
  -4 -12   1   24.66    2.48
   4 -12  -1   20.79    3.18
  -4 -12   2   80.02    4.43
   4 -12  -2   77.42    5.81
   4 -12  -3   27.45    3.60
   4 -12  -4  307.05   12.22
   4 -12  -5   98.51    6.68
  -4  12  -5   97.42    5.70
   4 -12  -6  126.86    7.61
  -4  12  -6  131.06    6.53
   4 -12  -7  214.50    9.82
  -4  12  -7  224.81    8.54
   4 -12  -8   42.88    4.32
  -4  12  -8   44.58    3.54
  -4  12  -9   84.86    4.58
   4 -13  13  104.75    4.40
   4  13 -13   99.63    3.61
   4 -13  12   20.00    2.17
   4  13 -12   20.24    1.78
  -4 -13 -12   20.67    1.66
   4 -13  11   25.90    2.54
   4  13 -11   25.62    2.14
  -4 -13 -11   25.08    1.99
   4 -13  10   33.94    3.06
   4  13 -10   32.86    2.59
  -4 -13 -10   33.65    2.44
   4  13  -9   13.99    1.82
  -4 -13  -9   15.57    1.77
   4 -13   9   13.33    2.10
  -4 -13  -8   25.27    2.26
   4 -13   8   24.65    2.93
   4  13  -8   21.01    2.24
  -4 -13  -7  143.64    5.58
   4 -13   7  144.36    7.13
   4  13  -7  130.51    5.69
  -4 -13  -6  105.95    4.79
   4 -13   6  110.14    6.41
   4  13  -6  106.56    5.06
   4 -13   5   16.26    2.68
   4 -13   4  189.43    8.81
   4 -13   3  226.40    9.80
   4 -13   2   63.61    5.23
   4 -13   1   58.32    4.94
  -4 -13   0    1.34    0.95
   4 -13   0    2.93    1.57
  -4 -13   1   68.00    3.85
   4 -13  -1   66.36    5.42
  -4 -13   2   68.63    3.97
   4 -13  -2   68.05    5.46
  -4 -13   3  236.66    7.88
   4 -13  -3  223.61   10.18
  -4 -13   4  168.18    6.58
   4 -13  -4  182.37    9.08
  -4  13  -4  186.82    7.98
  -4  13  -5   14.14    2.24
   4 -13  -5   15.78    2.84
   4 -13  -6  116.95    7.04
  -4  13  -6  102.86    5.63
   4 -13  -7  136.05    7.43
  -4  13  -7  145.90    6.45
  -4  13  -8   24.43    2.52
  -4  13  -9   12.74    1.77
   4 -14  12   86.95    3.81
   4  14 -12   84.86    3.07
   4 -14  11   29.24    2.46
   4  14 -11   28.85    1.97
   4 -14  10    1.21    0.92
   4  14 -10    3.74    0.91
   4 -14   9   42.27    3.34
   4  14  -9   46.12    2.80
   4 -14   8   19.43    2.45
   4  14  -8   19.91    1.96
   4  14  -7   12.77    1.65
   4 -14   7   11.21    2.05
   4  14  -6    4.14    1.11
   4 -14   6    4.91    1.67
   4 -14   5    8.86    2.03
   4 -14   4   22.83    2.98
   4 -14   3   33.38    3.72
   4 -14   2   84.02    5.78
   4 -14   1   28.85    3.53
   4 -14   0    5.19    1.97
   4 -14  -1   35.13    3.84
  -4 -14   2   88.78    4.21
   4 -14  -2   85.99    5.99
  -4 -14   3   34.16    2.63
   4 -14  -3   33.73    3.89
  -4  14  -3   36.28    3.45
   4 -14  -4   27.91    3.41
  -4 -14   4   24.70    2.31
  -4  14  -4   27.33    2.95
  -4  14  -5    7.03    1.56
  -4 -14   5    5.50    1.28
   4 -14  -5    8.00    2.17
  -4  14  -6    4.02    1.37
  -4 -14   6    4.59    1.15
   4 -14  -6    5.16    1.75
  -4  14  -7   10.86    1.76
   4 -14  -7   11.51    2.19
  -4  14  -8   21.43    2.20
  -4  14  -9   39.13    2.60
  -4 -14  11   29.51    2.01
  -4 -14  12   84.91    3.15
   4 -15  10   88.06    3.97
   4 -15   9   14.54    1.84
   4  15  -9   13.72    1.35
   4 -15   8   14.16    1.98
   4  15  -8   15.62    1.47
   4 -15   7    9.00    1.69
   4  15  -7   12.35    1.41
   4 -15   6   49.49    3.82
   4 -15   5   87.09    5.19
   4 -15   4   24.17    2.87
   4 -15   3  208.26    8.62
   4 -15   2  125.62    6.74
   4 -15   1  109.47    6.31
   4 -15   0    3.42    1.60
   4 -15  -1  108.98    6.38
   4 -15  -2  130.97    6.99
  -4  15  -2  123.67    6.09
   4 -15  -3  198.39    8.69
  -4  15  -3  201.15    7.74
  -4 -15   4   24.57    2.00
   4 -15  -4   24.61    3.10
  -4  15  -4   25.10    2.63
  -4 -15   5   85.26    3.76
   4 -15  -5   86.30    5.40
  -4  15  -5   90.79    4.73
  -4 -15   6   53.55    2.90
   4 -15  -6   51.43    4.02
  -4  15  -6   48.63    3.29
  -4 -15   7   10.83    1.34
  -4  15  -7   11.49    1.57
  -4  15  -8   15.74    1.67
  -4 -15   8   15.99    1.56
  -4  15  -9   14.83    1.44
  -4 -15   9   12.53    1.32
  -4 -15  10   90.46    3.22
   4 -16   8   16.54    1.75
   4 -16   7   12.90    1.70
   4 -16   6   58.46    3.63
   4 -16   5  103.82    5.12
   4 -16   4   23.51    2.54
   4 -16   3    5.05    1.51
   4 -16   2  124.05    6.05
   4 -16   1   25.04    2.83
  -4  16   1   29.46    2.78
   4 -16   0  103.85    5.72
  -4  16   0  113.50    5.40
   4 -16  -1   28.62    3.05
  -4  16  -1   25.23    2.58
   4 -16  -2  126.58    6.27
  -4  16  -2  133.06    5.74
  -4  16  -3    4.80    1.23
   4 -16  -3    2.95    1.22
   4 -16  -4   21.17    2.55
  -4  16  -4   22.69    2.23
   4 -16  -5  103.88    5.23
  -4  16  -5  103.59    4.53
  -4  16  -6   59.51    3.20
  -4  16  -7   13.05    1.45
  -4 -16   7   12.67    1.12
  -4  17   5    1.51    0.66
   4 -17   5    2.30    0.91
   4 -17   4   38.95    2.77
  -4  17   4   40.56    2.63
  -4  17   3    7.86    1.32
   4 -17   3    7.41    1.41
   4 -17   2   33.49    2.75
  -4  17   2   33.16    2.58
   4 -17   1  275.62    8.62
  -4  17   1  298.92    8.37
   4 -17   0   20.32    2.27
  -4  17   0   21.56    2.11
   4 -17  -1  279.89    8.66
  -4  17  -1  290.73    8.16
   4 -17  -2   27.02    2.50
  -4  17  -2   33.81    2.51
  -4  17  -3    9.05    1.37
   4 -17  -3    7.94    1.48
  -4  17  -4   39.23    2.46
  -4  17  -5    1.30    0.64
   5   0   0    3.34    0.96
   5   0   1  145.34    5.15
   5   0  -1  143.07    5.38
   5   0  -2   70.58    3.79
   5   0   2   56.63    3.06
   5   0  -3    1.75    0.90
   5   0   3    5.20    1.03
   5   0  -4   71.29    4.13
   5   0   4   74.85    3.45
   5   0   5   81.00    3.60
   5   0  -5   84.80    4.69
   5   0  -6  182.71    7.37
   5   0  -6  183.12    5.97
   5   0   6  180.84    6.01
   5   0  -7  204.34    8.19
  -5   0  -7  218.13    7.92
   5   0  -7  222.17    6.64
   5   0   7  220.47    6.69
   5   0  -8    1.54    1.07
  -5   0  -8    1.50    1.14
  -5   0  -8    2.25    1.00
   5   0  -9  354.15   10.22
  -5   0  -9  340.21   11.05
   5   0  -9  316.94   11.25
  -5   0 -10  558.19   15.56
   5   0 -10  540.79   15.88
   5   0 -11   13.31    2.10
  -5   0 -11    8.95    2.13
   5   0 -12   27.92    2.89
  -5   0 -12   28.52    3.36
  -5   0 -13   74.93    5.35
   5   0 -13   79.03    4.62
   5   0 -14   96.32    4.91
  -5   0 -14   95.12    5.89
  -5   0 -15   89.14    5.48
   5   0 -15   86.67    4.38
   5   0 -16    0.39    0.70
  -5   0 -16    1.16    1.19
   5   0 -17   11.96    1.36
  -5   0 -17    9.89    1.79
   5   0 -18   39.01    2.07
  -5   0 -18   33.97    2.56
  -5   0 -19  103.39    3.84
  -5  -1 -19   74.67    3.17
  -5  -1 -18   29.79    2.41
   5   1 -18   32.28    1.95
  -5  -1 -17   61.64    3.86
   5   1 -17   61.74    3.10
   5   1 -16    5.94    1.29
  -5  -1 -16    2.09    1.33
  -5  -1 -15    2.61    0.90
   5   1 -15    5.51    1.35
  -5  -1 -15    5.73    1.69
  -5  -1 -14  132.27    7.00
   5   1 -14  144.63    6.16
  -5  -1 -14  144.20    5.87
  -5  -1 -13  363.39   12.25
   5   1 -13  384.91   11.10
  -5  -1 -13  347.63   10.19
  -5  -1 -12  193.90    7.25
  -5  -1 -12  186.81    8.49
   5   1 -12  209.73    8.00
  -5  -1 -11   34.17    2.98
   5   1 -11   41.81    3.48
  -5  -1 -11   38.46    3.78
  -5  -1 -10  252.45    8.38
   5   1 -10  252.52    8.74
  -5  -1 -10  246.94    9.45
  -5  -1 -10  235.15    8.40
  -5  -1  -9  619.82   14.42
   5   1  -9  579.86   15.96
   5   1  -9  610.39   14.60
  -5  -1  -9  610.79   15.75
  -5  -1  -9  565.42   14.37
   5   1  -8   54.04    3.54
  -5  -1  -8   56.76    4.09
   5   1  -8   61.36    4.45
  -5  -1  -8   58.40    3.81
   5  -1   7   22.95    2.02
  -5  -1  -7   26.46    2.65
   5   1  -7   22.34    2.17
   5   1  -7   23.99    2.76
  -5  -1  -7   27.94    2.49
   5  -1   7   25.82    2.14
   5   1  -6   62.31    4.13
   5  -1   6   61.15    3.21
   5  -1   6   54.74    3.14
   5  -1   5   90.52    3.94
   5   1  -5   88.18    4.73
   5  -1   5   80.82    3.86
   5  -1   4  287.85    7.76
   5   1  -4  279.49    8.74
   5  -1   4  285.37    7.87
   5   1  -3  120.97    5.22
   5  -1   3  116.86    4.57
   5   1  -2   63.16    3.58
   5  -1   2   64.84    3.37
   5   1  -1  401.90   10.03
   5  -1   1  415.03    9.95
   5   1   0  596.91   12.81
   5  -1   0  595.74   12.98
   5  -1  -1  399.88   10.15
   5   1   1  410.51    9.61
   5   1   2   61.63    3.08
   5  -1  -2   64.51    3.67
   5  -1  -3  120.70    5.29
   5   1   3  118.53    4.32
   5  -1  -3  121.27    4.66
   5  -1  -4  276.42    8.81
   5  -1  -4  284.82    7.76
   5  -1  -5   86.25    4.79
   5  -1  -5   80.85    3.80
   5  -1  -6   55.07    4.00
   5  -1  -6   57.65    3.18
  -5   1  -7   22.90    2.52
   5  -1  -7   22.75    1.99
   5  -1  -7   26.17    2.88
   5  -1  -8   59.67    4.48
   5  -1  -8   57.71    3.56
  -5   1  -8   59.09    4.18
   5  -1  -9  655.47   15.09
  -5   1  -9  617.28   16.12
   5  -1  -9  604.17   16.69
  -5   1 -10  229.32    9.27
   5  -1 -10  234.22    9.77
   5  -1 -11   41.80    3.46
  -5   1 -11   35.01    3.61
   5  -1 -11   35.06    3.74
[truncated: 369,248 more chars]
